# Supplementary material for: Habitat use, preference, and utilization distribution of two crane species (Genus: Grus) in Huize National Nature Reserve, Yunnan–Guizhou Plateau, China
Source: PeerJ. 2018 Jul 18;6:e5105. doi: 10.7717/peerj.5105 (PMC6054782; doi:10.7717/peerj.5105)
Supplement: Supplemental Information 1 [file peerj-06-5105-s001.xlsx]

## Sheet: BNC & CC
Species	Flock size	Altitude	Longtitude / Degree	Latitude / Degree	Distance to the roost / KM	Habitat	Sites
Common crane	4	2526	103.324	26.6756	6.3972	Farmland	DQ-DDK
Common crane	4	2543	103.323	26.6757	6.3059	Farmland	DQ-DDK
Common crane	3	2491	103.326	26.6833	6.2418	Farmland	DQ-DDK
Common crane	42	2640	103.323	26.6758	6.2825	Farmland	DQ-DDK
Common crane	7	2624	103.326	26.6715	6.7571	Farmland	DQ-DDK
Common crane	7	2492	103.326	26.6858	6.105	Farmland	DQ-DDK
Common crane	3	2650	103.326	26.6688	6.9266	Farmland	DQ-DDK
Common crane	5	2619	103.326	26.6672	6.9756	Farmland	DQ-DDK
Common crane	5	2592	103.323	26.6743	6.3691	Farmland	DQ-DDK
Common crane	3	2649	103.326	26.6678	6.9881	Farmland	DQ-DDK
Common crane	3	2650	103.328	26.6689	7.0577	Farmland	DQ-DDK
Common crane	3	2575	103.326	26.6729	6.6863	Farmland	DQ-DDK
Common crane	3	2569	103.33	26.6747	6.9102	Farmland	DQ-DDK
Common crane	13	2596	103.324	26.6742	6.4114	Farmland	DQ-DDK
Common crane	12	2519	103.319	26.6852	6.0451	Grassland	DQ-DDK
Common crane	4	2589	103.321	26.6761	6.0661	Farmland	DQ-DDK
Common crane	3	2564	103.32	26.6768	5.9829	Farmland	DQ-DDK
Common crane	17	2583	103.321	26.6763	6.0918	Farmland	DQ-DDK
Common crane	7	2494	103.324	26.6857	5.9845	Farmland	DQ-DDK
Common crane	1	2519	103.321	26.676	5.4961	Farmland	DQ-DDK
Common crane	3	2562	103.329	26.6749	6.866	Farmland	DQ-DDK
Common crane	4	2553	103.328	26.6756	6.732	Farmland	DQ-DDK
Common crane	33	2479	103.258	26.7097	1.2404	Farmland	MAS
Black-necked crane	2	2442	103.257	26.6974	1.071	Farmland	YMS-BJC-LJW
Black-necked crane	2	2451	103.258	26.697	0.9926	Farmland	YMS-BJC-LJW
Common crane	4	2442	103.26	26.7074	0.9333	Farmland	YMS-BJC-LJW
Black-necked crane	3	2460	103.259	26.7093	1.1255	Farmland	YMS-BJC-LJW
Black-necked crane	12	2442	103.259	26.7085	1.122	Farmland	YMS-BJC-LJW
Black-necked crane	2	2449	103.259	26.7093	1.182	Farmland	YMS-BJC-LJW
Black-necked crane	2	2445	103.258	26.7097	1.2404	Farmland	YMS-BJC-LJW
Black-necked crane	2	2367	103.262	26.6976	0.6875	Farmland	YMS-BJC-LJW
Black-necked crane	2	2363	103.258	26.6966	1.0209	Farmland	YMS-BJC-LJW
Common crane	4	2441	103.318	26.6708	6.1172	Farmland	DQ-DDK
Common crane	12	2447	103.323	26.6858	5.8597	Farmland	DQ-DDK
Common crane	12	2540	103.324	26.6753	6.394	Farmland	DQ-DDK
Common crane	4	2540	103.325	26.6698	6.7791	Farmland	DQ-DDK
Common crane	32	2555	103.326	26.6691	6.8719	Farmland	DQ-DDK
Common crane	5	2573	103.324	26.6658	6.9638	Grassland	DQ-DDK
Common crane	2	2556	103.323	26.6657	6.8766	Grassland	DQ-DDK
Common crane	4	2564	103.326	26.6689	6.9124	Grassland	DQ-DDK
Common crane	3	2502	103.321	26.6674	6.605	Farmland	DQ-DDK
Common crane	1	2469	103.318	26.6708	6.1167	Farmland	DQ-DDK
Common crane	4	2519	103.321	26.6671	6.6233	Grassland	DQ-DDK
Common crane	12	2509	103.319	26.6854	5.4818	Farmland	DQ-DDK
Common crane	4	2512	103.319	26.6852	5.4941	Farmland	DQ-DDK
Common crane	3	2531	103.316	26.6904	5.0477	Farmland	DQ-DDK
Common crane	15	2620	103.316	26.6958	4.9587	Farmland	DQ-DDK
Common crane	3	2528	103.262	26.7111	1.1792	Farmland	DQ-DDK
Black-necked crane	2	2419	103.263	26.7009	0.4048	Farmland	YMS-BJC-LJW
Black-necked crane	2	2424	103.263	26.7014	0.359	Farmland	YMS-BJC-LJW
Black-necked crane	3	2428	103.264	26.7018	0.3098	Farmland	YMS-BJC-LJW
Black-necked crane	4	2431	103.264	26.7019	0.2925	Farmland	YMS-BJC-LJW
Black-necked crane	2	2363	103.263	26.6971	0.6531	Farmland	YMS-BJC-LJW
Black-necked crane	2	2363	103.258	26.6973	1.0215	Farmland	YMS-BJC-LJW
Black-necked crane	2	2364	103.26	26.6968	0.8577	Farmland	YMS-BJC-LJW
Black-necked crane	2	2455	103.259	26.6967	0.5088	Farmland	YMS-BJC-LJW
Common crane	4	2416	103.259	26.7083	1.1113	Farmland	YMS-BJC-LJW
Black-necked crane	3	2416	103.261	26.7116	1.2646	Farmland	YMS-BJC-LJW
Black-necked crane	2	2442	103.258	26.7088	1.1553	Farmland	YMS-BJC-LJW
Black-necked crane	3	2482	103.264	26.6995	0.3844	Farmland	YMS-BJC-LJW
Black-necked crane	3	2424	103.261	26.7116	1.2659	Farmland	YMS-BJC-LJW
Common crane	4	2428	103.261	26.7127	1.3682	Farmland	YMS-BJC-LJW
Black-necked crane	3	2414	103.258	26.7107	1.3253	Farmland	YMS-BJC-LJW
Common crane	3	2414	103.257	26.7094	1.2783	Farmland	YMS-BJC-LJW
Black-necked crane	2	2432	103.256	26.7115	1.5604	Farmland	YMS-BJC-LJW
Black-necked crane	2	2428	103.257	26.7092	1.2799	Farmland	YMS-BJC-LJW
Black-necked crane	2	2443	103.256	26.7117	1.5758	Farmland	YMS-BJC-LJW
Black-necked crane	2	2463	103.262	26.7031	0.5031	Farmland	YMS-BJC-LJW
Black-necked crane	2	2454	103.257	26.6969	1.0959	Farmland	YMS-BJC-LJW
Black-necked crane	2	2455	103.262	26.7028	0.9588	Farmland	YMS-BJC-LJW
Black-necked crane	2	2432	103.256	26.7117	1.5741	Farmland	YMS-BJC-LJW
Black-necked crane	2	2456	103.262	26.7028	0.5088	Farmland	YMS-BJC-LJW
Black-necked crane	4	2488	103.298	26.6883	3.4053	Farmland	MAS
Common crane	4	2488	103.298	26.6883	3.399	Farmland	MAS
Black-necked crane	3	2479	103.304	26.6844	4.1429	Farmland	MAS
Black-necked crane	7	2499	103.297	26.6877	3.3391	Farmland	MAS
Common crane	2	2499	103.297	26.6877	3.3391	Farmland	MAS
Black-necked crane	2	2494	103.294	26.6877	3.3202	Farmland	MAS
Black-necked crane	1	2487	103.297	26.6884	3.3787	Farmland	MAS
Common crane	10	2487	103.297	26.6884	3.3787	Farmland	MAS
Common crane	5	2520	103.298	26.6877	3.482	Farmland	MAS
Common crane	3	2518	103.298	26.6903	3.185	Farmland	MAS
Common crane	3	2518	103.295	26.6872	3.3393	Farmland	MAS
Black-necked crane	8	2494	103.296	26.6878	3.1295	Farmland	MAS
Black-necked crane	3	2518	103.298	26.6903	2.6642	Farmland	MAS
Black-necked crane	3	2518	103.29	26.6895	3.301	Farmland	MAS
Black-necked crane	6	2499	103.292	26.6877	2.934	Farmland	MAS
Common crane	2	2459	103.266	26.7033	0.2094	Farmland	YMS-BJC-LJW
Black-necked crane	3	2457	103.266	26.7033	0.2094	Farmland	YMS-BJC-LJW
Black-necked crane	2	2456	103.266	26.7033	0.2094	Farmland	YMS-BJC-LJW
Black-necked crane	3	2469	103.268	26.7093	0.8661	Farmland	YMS-BJC-LJW
Common crane	4	2495	103.266	26.7033	0.2094	Farmland	YMS-BJC-LJW
Common crane	2	2473	103.258	26.709	1.2265	Farmland	YMS-BJC-LJW
Black-necked crane	3	2466	103.255	26.7081	1.3698	Farmland	YMS-BJC-LJW
Common crane	13	2504	103.262	26.7127	1.3394	Farmland	YMS-BJC-LJW
Common crane	9	2508	103.268	26.7084	0.7801	Farmland	YMS-BJC-LJW
Black-necked crane	2	2476	103.264	26.702	0.3271	Farmland	YMS-BJC-LJW
Black-necked crane	2	2490	103.263	26.7014	0.3839	Farmland	YMS-BJC-LJW
Black-necked crane	12	2490	103.263	26.7015	0.3505	Farmland	YMS-BJC-LJW
Black-necked crane	3	2475	103.263	26.7019	0.3634	Farmland	YMS-BJC-LJW
Common crane	3	2527	103.257	26.6881	1.7632	Farmland	YMS-BJC-LJW
Black-necked crane	2	2479	103.264	26.7022	0.2903	Farmland	YMS-BJC-LJW
Black-necked crane	2	2445	103.264	26.7022	0.2876	Marsh	YMS-BJC-LJW
Common crane	10	2496	103.262	26.6968	0.7266	Farmland	YMS-BJC-LJW
Common crane	9	2485	103.259	26.7109	1.3004	Farmland	YMS-BJC-LJW
Black-necked crane	2	2475	103.261	26.7103	1.1324	Farmland	YMS-BJC-LJW
Black-necked crane	2	2442	103.259	26.7108	1.2905	Farmland	YMS-BJC-LJW
Common crane	3	2589	103.324	26.6662	6.9033	Farmland	DQ-DDK
Common crane	6	2568	103.317	26.6676	6.2414	Farmland	DQ-DDK
Common crane	12	2568	103.317	26.6677	6.2377	Farmland	DQ-DDK
Common crane	5	2566	103.321	26.6684	6.5519	Farmland	DQ-DDK
Common crane	3	2492	103.327	26.6831	6.277	Farmland	DQ-DDK
Common crane	4	2569	103.262	26.7111	1.1792	Farmland	DQ-DDK
Common crane	6	2496	103.33	26.6738	6.9659	Farmland	DQ-DDK
Common crane	59	2500	103.316	26.6736	5.7736	Farmland	DQ-DDK
Common crane	12	2548	103.328	26.6751	6.7263	Farmland	DQ-DDK
Common crane	3	2489	103.33	26.6738	6.9659	Farmland	DQ-DDK
Common crane	48	2642	103.327	26.6684	6.9963	Farmland	DQ-DDK
Common crane	3	2671	103.323	26.6659	6.8447	Grassland	DQ-DDK
Common crane	3	2602	103.324	26.6653	6.9336	Grassland	DQ-DDK
Common crane	17	2633	103.324	26.6658	6.9323	Grassland	DQ-DDK
Common crane	17	2636	103.324	26.6654	6.9507	Grassland	DQ-DDK
Common crane	3	2578	103.328	26.6751	6.7287	Farmland	DQ-DDK
Common crane	3	2545	103.318	26.6672	6.3571	Farmland	DQ-DDK
Common crane	8	2572	103.322	26.6686	6.6004	Farmland	DQ-DDK
Common crane	12	2633	103.324	26.6654	6.6552	Grassland	DQ-DDK
Common crane	3	2612	103.324	26.6655	6.9607	Grassland	DQ-DDK
Common crane	3	2594	103.324	26.6663	6.8998	Farmland	DQ-DDK
Common crane	46	2536	103.314	26.6691	5.9311	Farmland	DQ-DDK
Common crane	3	2536	103.314	26.6702	5.8575	Farmland	DQ-DDK
Common crane	23	2533	103.314	26.6706	5.8467	Farmland	DQ-DDK
Common crane	5	2534	103.314	26.6706	5.8462	Farmland	DQ-DDK
Common crane	4	2572	103.322	26.6686	6.605	Grassland	DQ-DDK
Common crane	2	2633	103.32	26.6649	6.6796	Farmland	DQ-DDK
Common crane	2	2625	103.325	26.6657	6.9786	Farmland	DQ-DDK
Common crane	4	2633	103.32	26.6647	6.9326	Farmland	DQ-DDK
Common crane	3	2619	103.326	26.6676	7.0147	Farmland	DQ-DDK
Common crane	2	2619	103.327	26.6697	6.9795	Grassland	DQ-DDK
Common crane	3	2546	103.33	26.6738	6.9684	Farmland	DQ-DDK
Common crane	3	2599	103.323	26.6659	6.847	Farmland	DQ-DDK
Common crane	3	2640	103.32	26.6647	6.6509	Farmland	DQ-DDK
Black-necked crane	2	2486	103.307	26.6417	7.7786	Farmland	MAS
Black-necked crane	3	2497	103.296	26.6878	3.3089	Farmland	MAS
Black-necked crane	4	2479	103.305	26.6854	4.1812	Farmland	MAS
Common crane	3	2518	103.298	26.6877	3.1819	Farmland	MAS
Black-necked crane	3	2520	103.292	26.6913	2.6551	Farmland	MAS
Black-necked crane	4	2481	103.305	26.6854	4.1851	Farmland	MAS
Common crane	3	2506	103.304	26.6776	4.55	Farmland	MAS
Common crane	4	2503	103.304	26.6777	4.554	Farmland	MAS
Common crane	3	2507	103.304	26.6772	3.2266	Farmland	MAS
Common crane	4	2507	103.297	26.6914	4.5458	Farmland	MAS
Black-necked crane	3	2488	103.297	26.6882	3.304	Farmland	MAS
Black-necked crane	2	2521	103.291	26.6913	2.6564	Farmland	MAS
Black-necked crane	3	2519	103.292	26.6915	2.769	Farmland	MAS
Black-necked crane	2	2517	103.286	26.6878	2.4372	Farmland	MAS
Black-necked crane	3	2517	103.286	26.6878	2.4372	Farmland	MAS
Common crane	3	2516	103.29	26.691	2.6031	Farmland	MAS
Black-necked crane	2	2520	103.291	26.6913	2.7047	Farmland	MAS
Black-necked crane	2	2466	103.295	26.6936	2.9122	Farmland	MAS
Black-necked crane	3	2465	103.295	26.6936	2.9256	Farmland	MAS
Black-necked crane	2	2517	103.29	26.6899	2.6124	Farmland	MAS
Common crane	3	2545	103.302	26.6898	3.6896	Farmland	MAS
Common crane	3	2521	103.29	26.6899	2.6163	Farmland	MAS
Common crane	3	2518	103.295	26.6872	3.482	Farmland	MAS
Black-necked crane	2	2520	103.297	26.6913	2.7904	Farmland	MAS
Black-necked crane	3	2525	103.295	26.6945	2.8786	Farmland	MAS
Black-necked crane	10	2467	103.296	26.6948	2.985	Farmland	MAS
Black-necked crane	2	2520	103.292	26.6916	3.2335	Farmland	MAS
Common crane	3	2528	103.294	26.6887	3.0124	Farmland	MAS
Common crane	3	2534	103.301	26.6894	3.677	Farmland	MAS
Black-necked crane	3	2524	103.299	26.6877	3.5863	Farmland	MAS
Black-necked crane	3	2529	103.302	26.6883	3.8221	Farmland	MAS
Common crane	3	2527	103.299	26.6909	3.3971	Farmland	MAS
Common crane	3	2524	103.3	26.6876	3.6627	Farmland	MAS
Common crane	3	2466	103.295	26.6936	2.9256	Farmland	MAS
Black-necked crane	3	2523	103.295	26.6951	2.9105	Farmland	MAS
Black-necked crane	2	2540	103.288	26.6919	2.3921	Farmland	MAS
Black-necked crane	3	2515	103.295	26.6888	3.1576	Farmland	MAS
Black-necked crane	2	2533	103.294	26.6869	3.192	Farmland	MAS
Black-necked crane	6	2537	103.292	26.6867	2.9739	Farmland	MAS
Black-necked crane	2	2545	103.292	26.6872	2.9457	Farmland	MAS
Common crane	3	2522	103.299	26.6902	3.4182	Farmland	MAS
Black-necked crane	3	2542	103.286	26.6884	2.3801	Farmland	MAS
Common crane	3	2518	103.295	26.6953	2.8712	Farmland	MAS
Common crane	3	2524	103.295	26.6949	2.9061	Farmland	MAS
Common crane	3	2542	103.288	26.6909	2.4199	Farmland	MAS
Black-necked crane	2	2536	103.29	26.6922	2.4995	Farmland	MAS
Black-necked crane	3	2547	103.29	26.6914	2.585	Farmland	MAS
Black-necked crane	3	2472	103.302	26.6883	3.8334	Farmland	MAS
Common crane	5	2530	103.302	26.6885	3.7793	Farmland	MAS
Black-necked crane	3	2469	103.302	26.6883	3.8397	Farmland	MAS
Black-necked crane	2	2470	103.302	26.6883	3.8397	Farmland	MAS
Black-necked crane	2	2544	103.286	26.688	2.4521	Farmland	MAS
Common crane	14	2593	103.325	26.669	6.8168	Farmland	DQ-DDK
Common crane	12	2591	103.325	26.6691	6.7915	Farmland	DQ-DDK
Common crane	2	2583	103.317	26.6676	6.1147	Farmland	DQ-DDK
Common crane	2	2585	103.317	26.667	6.3346	Farmland	DQ-DDK
Common crane	2	2588	103.317	26.6673	6.288	Farmland	DQ-DDK
Common crane	34	2583	103.324	26.6692	6.7555	Farmland	DQ-DDK
Common crane	4	2623	103.328	26.6689	7.0624	Grassland	DQ-DDK
Common crane	3	2550	103.328	26.6692	7.0292	Farmland	DQ-DDK
Common crane	3	2461	103.323	26.6791	6.1353	Farmland	DQ-DDK
Common crane	4	2565	103.324	26.6741	6.4377	Farmland	DQ-DDK
Common crane	8	2548	103.32	26.6758	6.0188	Farmland	DQ-DDK
Common crane	37	2573	103.314	26.6688	5.9631	Farmland	DQ-DDK
Common crane	8	2583	103.314	26.6665	6.2634	Farmland	DQ-DDK
Common crane	4	2549	103.312	26.6661	5.9952	Farmland	DQ-DDK
Common crane	3	2626	103.312	26.666	5.991	Farmland	DQ-DDK
Common crane	35	2600	103.316	26.6633	6.504	Farmland	DQ-DDK
Black-necked crane	3	2461	103.259	26.7107	1.301	Farmland	YMS-BJC-LJW
Common crane	4	2535	103.263	26.7087	0.8945	Farmland	YMS-BJC-LJW
Black-necked crane	3	2474	103.258	26.7088	1.2223	Farmland	YMS-BJC-LJW
Black-necked crane	10	2548	103.263	26.7096	0.9629	Farmland	YMS-BJC-LJW
Black-necked crane	3	2541	103.264	26.7095	0.9163	Farmland	YMS-BJC-LJW
Black-necked crane	3	2497	103.26	26.7095	1.1335	Farmland	YMS-BJC-LJW
Common crane	2	2461	103.26	26.7123	1.3872	Farmland	YMS-BJC-LJW
Common crane	4	2479	103.259	26.7075	1.0063	Farmland	YMS-BJC-LJW
Common crane	3	2537	103.263	26.7094	1.8308	Farmland	YMS-BJC-LJW
Common crane	3	2535	103.263	26.7087	0.899	Farmland	YMS-BJC-LJW
Black-necked crane	3	2466	103.258	26.71	1.2554	Farmland	YMS-BJC-LJW
Black-necked crane	2	2466	103.256	26.7114	1.5597	Farmland	YMS-BJC-LJW
Common crane	3	2482	103.259	26.7074	0.996	Farmland	YMS-BJC-LJW
Black-necked crane	2	2474	103.259	26.7078	1.0703	Farmland	YMS-BJC-LJW
Common crane	3	2533	103.257	26.7136	1.6324	Farmland	YMS-BJC-LJW
Black-necked crane	2	2537	103.257	26.7155	1.8308	Farmland	YMS-BJC-LJW
Common crane	7	2537	103.257	26.7155	0.9551	Farmland	YMS-BJC-LJW
Black-necked crane	3	2533	103.258	26.7133	1.5816	Farmland	YMS-BJC-LJW
Black-necked crane	2	2476	103.259	26.7076	0.9939	Farmland	YMS-BJC-LJW
Black-necked crane	2	2470	103.264	26.6999	0.3463	Farmland	YMS-BJC-LJW
Black-necked crane	2	2472	103.264	26.7001	0.3051	Farmland	YMS-BJC-LJW
Black-necked crane	17	2467	103.264	26.7002	0.309	Marsh	YMS-BJC-LJW
Black-necked crane	2	2481	103.261	26.6973	0.7778	Farmland	YMS-BJC-LJW
Common crane	27	2486	103.318	26.6855	5.412	Farmland	DQ-DDK
Common crane	27	2486	103.318	26.6855	5.412	Farmland	DQ-DDK
Common crane	14	2590	103.329	26.6915	6.249	Farmland	DQ-DDK
Common crane	23	2485	103.318	26.6868	5.3149	Farmland	DQ-DDK
Common crane	23	2485	103.318	26.6868	5.3149	Farmland	DQ-DDK
Common crane	3	2563	103.308	26.697	4.1043	Farmland	DQ-DDK
Common crane	4	2572	103.308	26.6974	4.0793	Farmland	DQ-DDK
Common crane	4	2556	103.323	26.6746	6.3059	Farmland	DQ-DDK
Common crane	3	2587	103.326	26.6716	6.7461	Farmland	DQ-DDK
Common crane	19	2592	103.314	26.6705	5.8436	Farmland	DQ-DDK
Common crane	4	2587	103.314	26.6688	5.9279	Farmland	DQ-DDK
Common crane	4	2607	103.313	26.6652	6.1476	Farmland	DQ-DDK
Common crane	42	2596	103.314	26.6698	5.8995	Farmland	DQ-DDK
Common crane	3	2514	103.326	26.6767	6.4531	Farmland	DQ-DDK
Common crane	3	2481	103.33	26.6814	6.6775	Farmland	DQ-DDK
Common crane	3	2483			6.4737	Farmland	mpk
Black-necked crane	3	2507	103.259	26.7112	1.3155	Farmland	YMS-BJC-LJW
Common crane	4	2514	103.256	26.7091	1.3393	Farmland	YMS-BJC-LJW
Common crane	4	2535	103.255	26.7084	1.3789	Farmland	YMS-BJC-LJW
Common crane	4	2534	103.259	26.7136	1.5584	Farmland	YMS-BJC-LJW
Black-necked crane	3	2537	103.258	26.7136	1.6067	Farmland	YMS-BJC-LJW
Common crane	3	2533	103.258	26.7149	1.7034	Farmland	YMS-BJC-LJW
Common crane	3	2536	103.256	26.7153	1.8783	Farmland	YMS-BJC-LJW
Common crane	3	2534	103.259	26.7072	0.9929	Farmland	YMS-BJC-LJW
Common crane	7	2544	103.259	26.7059	0.9129	Farmland	YMS-BJC-LJW
Black-necked crane	2	2547	103.265	26.7079	0.8542	Farmland	YMS-BJC-LJW
Black-necked crane	26	2547	103.265	26.7091	0.7176	Farmland	YMS-BJC-LJW
Common crane	6	2550	103.266	26.7087	0.8021	Farmland	YMS-BJC-LJW
Common crane	13	2547	103.268	26.7072	0.6408	Farmland	YMS-BJC-LJW
Black-necked crane	7	2550	103.265	26.7085	0.7861	Farmland	YMS-BJC-LJW
Black-necked crane	8	2519	103.26	26.7127	1.3932	Farmland	YMS-BJC-LJW
Common crane	1	2519	103.26	26.7127	1.3932	Farmland	YMS-BJC-LJW
Common crane	5	2513	103.259	26.7123	1.4446	Farmland	YMS-BJC-LJW
Black-necked crane	2	2532	103.261	26.7047	0.6772	Farmland	YMS-BJC-LJW
Black-necked crane	2	2492	103.264	26.7014	0.3206	Farmland	YMS-BJC-LJW
Black-necked crane	30	2491	103.264	26.7007	0.2496	Marsh	YMS-BJC-LJW
Black-necked crane	2	2494	103.262	26.6975	0.6688	Farmland	YMS-BJC-LJW
Black-necked crane	3	2492	103.264	26.7016	0.3118	Farmland	YMS-BJC-LJW
Common crane	7	2491	103.264	26.7007	0.2496	Farmland	YMS-BJC-LJW
Black-necked crane	4	2491	103.264	26.7024	0.2562	Farmland	YMS-BJC-LJW
Common crane	17	2531	103.26	26.7134	1.4886	Farmland	YMS-BJC-LJW
Black-necked crane	4	2548	103.257	26.7023	0.9306	Farmland	YMS-BJC-LJW
Common crane	18	2515	103.296	26.682	3.6004	Farmland	MAS
Black-necked crane	4	2515	103.295	26.6817	3.5927	Farmland	MAS
Common crane	3	2499	103.3	26.6857	3.7752	Farmland	MAS
Black-necked crane	2	2508	103.301	26.6883	3.6862	Farmland	MAS
Black-necked crane	3	2508	103.299	26.688	3.547	Farmland	MAS
Common crane	3	2507	103.302	26.6881	3.7861	Farmland	MAS
Black-necked crane	3	2503	103.304	26.685	4.1173	Farmland	MAS
Black-necked crane	2	2502	103.305	26.6846	4.2192	Farmland	MAS
Common crane	3	2499	103.306	26.6857	4.2594	Farmland	MAS
Common crane	11	2510	103.297	26.6916	3.1814	Farmland	MAS
Black-necked crane	3	2521	103.295	26.6859	3.2735	Farmland	MAS
Common crane	3	2539	103.292	26.6886	2.9079	Farmland	MAS
Black-necked crane	2	2538	103.292	26.6917	2.73	Farmland	MAS
Common crane	5	2538	103.292	26.6917	2.73	Farmland	MAS
Black-necked crane	3	2535	103.294	26.6943	2.8263	Farmland	MAS
Common crane	3	2527	103.296	26.695	2.9537	Farmland	MAS
Common crane	5	2521	103.307	26.6791	4.6725	Farmland	MAS
Common crane	30	2518	103.306	26.6804	4.5475	Farmland	MAS
Black-necked crane	3	2506	103.258	26.7111	1.3523	Farmland	YMS-BJC-LJW
Black-necked crane	30	2548	103.264	26.7087	0.8627	Farmland	YMS-BJC-LJW
Common crane	4	2548	103.264	26.7087	1.4299	Farmland	YMS-BJC-LJW
Common crane	3	2511	103.257	26.709	1.2699	Farmland	YMS-BJC-LJW
Common crane	14	2507	103.258	26.711	1.3586	Farmland	YMS-BJC-LJW
Common crane	4	2548	103.255	26.7084	0.9451	Farmland	YMS-BJC-LJW
Common crane	5	2547	103.259	26.7048	0.902	Farmland	YMS-BJC-LJW
Common crane	4	2525	103.26	26.7127	1.4023	Farmland	YMS-BJC-LJW
Black-necked crane	3	2496	103.262	26.7113	1.1724	Farmland	YMS-BJC-LJW
Black-necked crane	3	2497	103.261	26.7115	1.2285	Farmland	YMS-BJC-LJW
Common crane	4	2534	103.258	26.7132	1.7318	Farmland	YMS-BJC-LJW
Black-necked crane	3	2534	103.258	26.7152	1.7318	Farmland	YMS-BJC-LJW
Common crane	27	2534	103.258	26.7152	1.5692	Farmland	YMS-BJC-LJW
Black-necked crane	3	2509	103.258	26.7095	1.2434	Farmland	YMS-BJC-LJW
Black-necked crane	4	2508	103.258	26.7089	1.1717	Farmland	YMS-BJC-LJW
Black-necked crane	3	2512	103.261	26.7082	0.9495	Farmland	YMS-BJC-LJW
Common crane	11	2548	103.258	26.7048	0.8627	Farmland	YMS-BJC-LJW
Common crane	3	2547	103.257	26.7024	0.9455	Farmland	YMS-BJC-LJW
Common crane	2	2533	103.308	26.6737	4.5388	Farmland	DQ-DDK
Common crane	4	2494	103.295	26.6811	3.6246	Farmland	MAS
Common crane	8	2492	103.297	26.6832	3.6126	Farmland	MAS
Common crane	7	2537	103.299	26.6776	4.1235	Farmland	MAS
Common crane	3	2490	103.302	26.6863	3.8684	Farmland	MAS
Black-necked crane	2	2495	103.304	26.6843	4.1422	Farmland	MAS
Black-necked crane	3	2505	103.302	26.6883	3.8092	Farmland	MAS
Common crane	8	2490	103.302	26.6867	3.8735	Farmland	MAS
Common crane	10	2494	103.304	26.685	4.1134	Farmland	MAS
Black-necked crane	2	2502	103.303	26.6873	3.9584	Farmland	MAS
Common crane	3	2533	103.303	26.6764	5.1502	Farmland	MAS
Common crane	3	2528	103.304	26.6772	4.5777	Farmland	MAS
Common crane	3	2531	103.306	26.6776	4.7371	Farmland	MAS
Black-necked crane	3	2535	103.307	26.6788	4.6852	Farmland	MAS
Common crane	16	2535	103.307	26.6788	3.0394	Farmland	MAS
Common crane	3	2528	103.307	26.6808	4.6262	Farmland	MAS
Common crane	3	2496	103.306	26.6861	4.2304	Farmland	MAS
Black-necked crane	2	2544	103.299	26.6911	3.3575	Farmland	MAS
Black-necked crane	3	2540	103.296	26.6874	3.3364	Farmland	MAS
Black-necked crane	2	2538	103.292	26.6919	2.7112	Farmland	MAS
Common crane	2	2527	103.291	26.6939	2.5648	Farmland	MAS
Black-necked crane	3	2536	103.294	26.6888	3.0241	Farmland	MAS
Common crane	3	2540	103.294	26.6878	3.1337	Farmland	MAS
Common crane	3	2542	103.299	26.6919	3.3254	Farmland	MAS
Black-necked crane	2	2542	103.298	26.6917	3.2716	Farmland	MAS
Common crane	3	2535	103.296	26.6946	4.6852	Farmland	MAS
Common crane	3	2479	103.329	26.6823	6.5051	Farmland	DQ-DDK
Common crane	6	2530	103.316	26.6907	4.9866	Farmland	DQ-DDK
Common crane	3	2652	103.325	26.6712	6.6681	Farmland	DQ-DDK
Common crane	4	2606	103.322	26.6751	6.1964	Farmland	DQ-DDK
Common crane	4	2655	103.325	26.6706	6.7447	Farmland	DQ-DDK
Common crane	3	2672	103.324	26.6655	6.9634	Grassland	DQ-DDK
Common crane	3	2627	103.323	26.6678	6.7145	Farmland	DQ-DDK
Common crane	7	2619	103.322	26.6688	6.6074	Farmland	DQ-DDK
Common crane	3	2582	103.318	26.6713	6.057	Farmland	DQ-DDK
Common crane	4	2590	103.314	26.6706	5.823	Farmland	DQ-DDK
Common crane	24	2582	103.314	26.6696	5.8557	Farmland	DQ-DDK
Common crane	10	2568	103.312	26.6687	5.821	Farmland	DQ-DDK
Common crane	6	2592	103.314	26.6677	6.0094	Farmland	DQ-DDK
Common crane	4	2682	103.318	26.6612	6.7812	Farmland	DQ-DDK
Common crane	3	2655	103.318	26.6633	6.6536	Grassland	DQ-DDK
Common crane	27	2684	103.319	26.665	6.5908	Farmland	DQ-DDK
Common crane	3	2596	103.329	26.6735	6.9405	Farmland	DQ-DDK
Common crane	2	2526	103.26	26.7125	1.3804	Marsh	YMS-BJC-LJW
Black-necked crane	3	2468	103.259	26.7087	1.1154	Farmland	YMS-BJC-LJW
Common crane	4	2499	103.258	26.7068	1.0879	Farmland	YMS-BJC-LJW
Black-necked crane	2	2499	103.258	26.7067	1.083	Farmland	YMS-BJC-LJW
Common crane	5	2486	103.261	26.7081	0.9312	Farmland	YMS-BJC-LJW
Common crane	1	2466	103.259	26.7089	1.1408	Farmland	YMS-BJC-LJW
Common crane	4	2472	103.259	26.708	1.0783	Farmland	YMS-BJC-LJW
Black-necked crane	2	2518	103.271	26.7014	0.4171	Marsh	YMS-BJC-LJW
Common crane	3	2496	103.258	26.7072	1.1119	Farmland	YMS-BJC-LJW
Black-necked crane	5	2537	103.263	26.7102	1.0382	Farmland	YMS-BJC-LJW
Black-necked crane	41	2531	103.264	26.7018	0.2493	Farmland	YMS-BJC-LJW
Black-necked crane	39	2530	103.264	26.7004	0.2914	Farmland	YMS-BJC-LJW
Black-necked crane	2	2526	103.268	26.7008	0.1059	Marsh	YMS-BJC-LJW
Common crane	7	2501	103.26	26.7108	1.2214	Farmland	YMS-BJC-LJW
Common crane	3	2519	103.259	26.7124	1.4315	Farmland	YMS-BJC-LJW
Black-necked crane	7	2536	103.264	26.7089	0.878	Farmland	YMS-BJC-LJW
Common crane	6	2534	103.264	26.7088	1.5219	Farmland	YMS-BJC-LJW
Common crane	3	2534	103.26	26.7138	0.8645	Farmland	YMS-BJC-LJW
Black-necked crane	44	2534	103.26	26.7138	1.5231	Farmland	YMS-BJC-LJW
Black-necked crane	3	2512	103.299	26.6876	3.5555	Farmland	MAS
Black-necked crane	3	2506	103.304	26.6848	4.1365	Farmland	MAS
Common crane	3	2502	103.306	26.6856	4.2809	Farmland	MAS
Black-necked crane	3	2514	103.298	26.688	3.4053	Farmland	MAS
Black-necked crane	2	2510	103.303	26.6879	3.8807	Farmland	MAS
Common crane	3	2521	103.311	26.693	4.5293	Farmland	DQ-DDK
Common crane	26	2581	103.314	26.6956	4.7542	Farmland	DQ-DDK
Common crane	3	2526	103.31	26.6941	4.3674	Farmland	DQ-DDK
Common crane	4	2534	103.31	26.6946	4.3827	Farmland	DQ-DDK
Common crane	7	2510	103.298	26.6871	3.4674	Farmland	MAS
Black-necked crane	2	2523	103.297	26.691	3.2479	Farmland	MAS
Black-necked crane	4	2539	103.293	26.6916	2.8096	Farmland	MAS
Common crane	3	2528	103.288	26.6881	2.5437	Farmland	MAS
Black-necked crane	4	2529	103.287	26.6883	2.5207	Farmland	MAS
Black-necked crane	2	2531	103.289	26.6928	2.4339	Farmland	MAS
Common crane	3	2532	103.294	26.6946	2.8379	Farmland	MAS
Black-necked crane	3	2528	103.295	26.695	2.8976	Farmland	MAS
Common crane	3	2539	103.292	26.6911	2.7292	Farmland	MAS
Black-necked crane	3	2544	103.292	26.6875	2.9197	Farmland	MAS
Common crane	3	2544	103.292	26.6875	2.9197	Farmland	MAS
Black-necked crane	3	2537	103.307	26.6799	4.6574	Farmland	MAS
Common crane	4	2618	103.318	26.6677	6.2887	Farmland	DQ-DDK
Black-necked crane	2	2484	103.318	26.687	5.3223	Farmland	DQ-DDK
Common crane	9	2588	103.315	26.6946	4.8245	Farmland	DQ-DDK
Common crane	7	2599	103.329	26.6918	6.2995	Farmland	DQ-DDK
Common crane	9	2601	103.316	26.6949	4.9347	Farmland	DQ-DDK
Common crane	3	2619	103.326	26.6722	6.7168	Farmland	DQ-DDK
Common crane	4	2608	103.318	26.6683	6.2546	Farmland	DQ-DDK
Common crane	3	2668	103.323	26.6646	6.8961	Farmland	DQ-DDK
Common crane	8	2682	103.322	26.6626	7.0195	Grassland	DQ-DDK
Common crane	4	2688	103.32	26.6646	6.668	Farmland	DQ-DDK
Common crane	13	2682	103.319	26.6645	6.6085	Farmland	DQ-DDK
Common crane	4	2701	103.317	26.6606	6.7793	Farmland	DQ-DDK
Common crane	4	2603	103.314	26.6677	5.9982	Farmland	DQ-DDK
Common crane	2	2653	103.321	26.6675	6.5731	Farmland	DQ-DDK
Common crane	3	2640	103.321	26.6687	6.4866	Farmland	DQ-DDK
Common crane	4	2625	103.315	26.6666	6.1362	Farmland	DQ-DDK
Common crane	3	2639	103.315	26.6638	6.3677	Farmland	DQ-DDK
Common crane	16	2717	103.316	26.6577	6.9305	Farmland	DQ-DDK
Common crane	4	2727	103.319	26.6592	6.9935	Farmland	DQ-DDK
Common crane	14	2690	103.328	26.6689	7.0577	Farmland	DQ-DDK
Common crane	15	2628	103.322	26.6747	6.2587	Farmland	DQ-DDK
Common crane	56	2651	103.324	26.6741	6.4717	Farmland	DQ-DDK
Black-necked crane	2	2517	103.26	26.6966	0.9127	Farmland	YMS-BJC-LJW
Black-necked crane	2	2520	103.257	26.6978	1.0216	Farmland	YMS-BJC-LJW
Black-necked crane	2	2514	103.261	26.705	0.7185	Farmland	YMS-BJC-LJW
Common crane	3	2525	103.261	26.7099	1.0743	Farmland	YMS-BJC-LJW
Black-necked crane	3	2515	103.26	26.7079	0.9682	Farmland	YMS-BJC-LJW
Common crane	1	2515	103.259	26.7105	1.2911	Farmland	YMS-BJC-LJW
Black-necked crane	3	2520	103.26	26.7104	1.1668	Farmland	YMS-BJC-LJW
Common crane	5	2518	103.261	26.708	0.9433	Farmland	YMS-BJC-LJW
Black-necked crane	9	2526	103.266	26.7005	0.179	Marsh	YMS-BJC-LJW
Black-necked crane	2	2530	103.266	26.7009	0.1455	Farmland	YMS-BJC-LJW
Black-necked crane	2	2530	103.266	26.7009	0.1455	Farmland	YMS-BJC-LJW
Black-necked crane	2	2528	103.265	26.7003	0.2313	Farmland	YMS-BJC-LJW
Common crane	3	2561	103.263	26.7099	1.0118	Farmland	YMS-BJC-LJW
Common crane	3	2561	103.263	26.7099	1.0118	Farmland	YMS-BJC-LJW
Black-necked crane	43	2563	103.264	26.7097	0.9598	Farmland	YMS-BJC-LJW
Black-necked crane	43	2563	103.264	26.7097	0.9598	Farmland	YMS-BJC-LJW
Black-necked crane	9	2510	103.26	26.7138	1.5346	Farmland	YMS-BJC-LJW
Common crane	13	2498	103.258	26.7133	1.5837	Farmland	YMS-BJC-LJW
Black-necked crane	2	2528	103.258	26.7131	1.5285	Farmland	YMS-BJC-LJW
Black-necked crane	39	2501	103.261	26.7094	1.0498	Farmland	DQ-DDK
Black-necked crane	2	2489	103.319	26.6859	5.4334	Farmland	DQ-DDK
Common crane	9	2489	103.319	26.6859	5.4334	Farmland	DQ-DDK
Common crane	4	2525	103.316	26.6908	5.0492	Farmland	DQ-DDK
Common crane	16	2542	103.322	26.6867	5.7162	Farmland	DQ-DDK
Black-necked crane	3	2503	103.301	26.6771	4.3834	Marsh	MAS
Common crane	4	2475	103.299	26.6838	3.7473	Farmland	MAS
Black-necked crane	3	2488	103.299	26.6875	3.5498	Farmland	MAS
Common crane	3	2490	103.299	26.692	3.3763	Farmland	MAS
Common crane	2	2490	103.298	26.6914	3.2598	Farmland	MAS
Black-necked crane	3	2506	103.294	26.6943	2.8289	Farmland	MAS
Black-necked crane	2	2488	103.298	26.6919	3.2764	Farmland	MAS
Black-necked crane	2	2486	103.296	26.6904	3.1499	Farmland	MAS
Black-necked crane	3	2490	103.294	26.6865	3.2095	Farmland	MAS
Common crane	5	2505	103.296	26.6946	2.9906	Farmland	MAS
Common crane	3	2495	103.291	26.6863	2.9375	Farmland	MAS
Black-necked crane	2	2505	103.289	26.6922	2.4644	Farmland	MAS
Black-necked crane	3	2510	103.293	26.6947	2.7126	Farmland	MAS
Black-necked crane	3	2498	103.29	26.6869	2.8077	Farmland	MAS
Common crane	3	2506	103.288	26.6918	2.3938	Farmland	MAS
Black-necked crane	2	2518	103.29	26.6894	2.6657	Farmland	MAS
Common crane	4	2517	103.304	26.6869	4.0289	Farmland	MAS
Black-necked crane	3	2519	103.305	26.6855	4.146	Farmland	MAS
Common crane	13	2494	103.318	26.6906	5.22	Farmland	DQ-DDK
Common crane	12	2519	103.318	26.6856	5.4037	Farmland	DQ-DDK
Common crane	3	2550	103.326	26.6743	6.6588	Farmland	DQ-DDK
Common crane	3	2550	103.326	26.6743	6.6588	Farmland	DQ-DDK
Common crane	4	2533	103.329	26.6822	6.5238	Farmland	DQ-DDK
Common crane	4	2612	103.324	26.6711	6.6261	Farmland	DQ-DDK
Common crane	4	2612	103.324	26.6711	6.6261	Farmland	DQ-DDK
Common crane	11	2606	103.321	26.6676	6.5331	Farmland	DQ-DDK
Common crane	11	2606	103.321	26.6676	6.5331	Farmland	DQ-DDK
Common crane	2	2640	103.324	26.6664	6.8984	Farmland	DQ-DDK
Common crane	2	2640	103.324	26.6664	6.8984	Farmland	DQ-DDK
Common crane	3	2605	103.314	26.6648	6.1927	Farmland	DQ-DDK
Common crane	4	2698	103.318	26.6595	6.8749	Farmland	DQ-DDK
Common crane	3	2692	103.317	26.6598	6.8013	Farmland	DQ-DDK
Common crane	3	2683	103.316	26.6584	6.8132	Farmland	DQ-DDK
Common crane	4	2692	103.316	26.6579	6.897	Farmland	DQ-DDK
Common crane	5	2676	103.323	26.6657	6.8923	Grassland	DQ-DDK
Common crane	5	2676	103.323	26.6657	6.8923	Grassland	DQ-DDK
Common crane	4	2603	103.322	26.6752	6.2382	Farmland	DQ-DDK
Common crane	3	2631	103.325	26.6725	6.6366	Farmland	DQ-DDK
Common crane	3	2631	103.325	26.6725	6.6366	Farmland	DQ-DDK
Common crane	5	2586	103.327	26.6743	6.7175	Farmland	DQ-DDK
Common crane	5	2586	103.327	26.6743	6.7175	Farmland	DQ-DDK
Common crane	15	2631	103.325	26.6735	6.5395	Farmland	DQ-DDK
Common crane	15	2631	103.325	26.6735	6.5395	Farmland	DQ-DDK
Common crane	66	2542	103.323	26.6864	5.8097	Farmland	DQ-DDK
Black-necked crane	3	2503	103.262	26.7119	1.2646	Farmland	YMS-BJC-LJW
Black-necked crane	2	2491	103.256	26.7102	1.4281	Farmland	YMS-BJC-LJW
Black-necked crane	6	2494	103.256	26.7118	1.5427	Farmland	YMS-BJC-LJW
Black-necked crane	3	2497	103.254	26.7115	1.6709	Farmland	YMS-BJC-LJW
Common crane	4	2503	103.255	26.7083	1.3692	Farmland	YMS-BJC-LJW
Black-necked crane	3	2502	103.26	26.7106	1.2284	Farmland	YMS-BJC-LJW
Common crane	8	2502	103.26	26.7106	1.2697	Farmland	YMS-BJC-LJW
Black-necked crane	2	2495	103.256	26.7114	1.5577	Farmland	YMS-BJC-LJW
Common crane	4	2527	103.259	26.7132	1.506	Farmland	YMS-BJC-LJW
Black-necked crane	3	2501	103.26	26.7109	1.2191	Farmland	YMS-BJC-LJW
Black-necked crane	3	2499	103.26	26.7082	0.9945	Farmland	YMS-BJC-LJW
Common crane	9	2502	103.262	26.7119	1.2284	Farmland	YMS-BJC-LJW
Black-necked crane	3	2529	103.263	26.7096	0.9891	Farmland	YMS-BJC-LJW
Common crane	8	2529	103.263	26.7096	0.7566	Farmland	YMS-BJC-LJW
Black-necked crane	2	2497	103.261	26.7072	0.8821	Farmland	YMS-BJC-LJW
Black-necked crane	7	2528	103.263	26.7067	0.7129	Farmland	YMS-BJC-LJW
Black-necked crane	12	2523	103.263	26.7067	0.2003	Farmland	YMS-BJC-LJW
Common crane	9	2523	103.263	26.7067	0.6913	Farmland	YMS-BJC-LJW
Black-necked crane	1	2498	103.262	26.7026	0.5366	Farmland	YMS-BJC-LJW
Black-necked crane	4	2523	103.269	26.7008	0.6913	Marsh	YMS-BJC-LJW
Black-necked crane	77	2481	103.266	26.7004	0.1692	Marsh	YMS-BJC-LJW
Common crane	6	2530	103.263	26.7063	0.6441	Farmland	YMS-BJC-LJW
Common crane	54	2529	103.267	26.7083	0.7663	Farmland	YMS-BJC-LJW
Common crane	9	2529	103.267	26.7084	0.9891	Farmland	YMS-BJC-LJW
Black-necked crane	8	2527	103.264	26.709	0.8642	Farmland	YMS-BJC-LJW
Common crane	41	2527	103.264	26.709	0.8642	Farmland	YMS-BJC-LJW
Black-necked crane	9	2538	103.276	26.7111	1.3839	Farmland	YMS-BJC-LJW
Common crane	3	2539	103.276	26.7111	1.3769	Farmland	YMS-BJC-LJW
Common crane	4	2501	103.297	26.6822	3.6654	Farmland	MAS
Black-necked crane	3	2500	103.301	26.6884	3.6674	Farmland	MAS
Common crane	46	2506	103.302	26.6883	3.7622	Farmland	MAS
Common crane	28	2489	103.306	26.6859	4.2833	Farmland	MAS
Common crane	8	2519	103.311	26.6936	4.4506	Farmland	DQ-DDK
Common crane	4	2521	103.31	26.6939	4.3607	Farmland	DQ-DDK
Black-necked crane	3	2501	103.298	26.6875	3.5089	Farmland	MAS
Common crane	3	2507	103.294	26.6947	2.7886	Farmland	MAS
Black-necked crane	3	2506	103.295	26.6949	2.8821	Farmland	MAS
Black-necked crane	2	2508	103.293	26.6916	2.778	Farmland	MAS
Common crane	13	2499	103.298	26.692	3.2864	Farmland	MAS
Common crane	3	2495	103.298	26.6929	3.2567	Farmland	MAS
Black-necked crane	3	2504	103.297	26.688	3.3535	Farmland	MAS
Black-necked crane	3	2512	103.286	26.6879	2.4448	Farmland	MAS
Common crane	3	2513	103.286	26.6888	2.339	Farmland	MAS
Common crane	3	2506	103.309	26.6751	5.1209	Farmland	DQ-DDK
Common crane	57	2547	103.322	26.6868	5.7136	Farmland	DQ-DDK
Common crane	21	2559	103.324	26.6875	5.8903	Farmland	DQ-DDK
Common crane	8	2588	103.321	26.6756	6.0699	Farmland	DQ-DDK
Common crane	3	2599	103.328	26.6725	6.8692	Farmland	DQ-DDK
Common crane	5	2701	103.319	26.6594	6.9687	Farmland	DQ-DDK
Common crane	4	2689	103.316	26.6582	6.8659	Farmland	DQ-DDK
Common crane	7	2696	103.316	26.6579	6.9055	Farmland	DQ-DDK
Common crane	13	2699	103.316	26.6561	7	Farmland	DQ-DDK
Common crane	56	2657	103.318	26.6655	6.4397	Farmland	DQ-DDK
Common crane	12	2658	103.318	26.6657	6.4636	Farmland	DQ-DDK
Common crane	9	2686	103.319	26.6649	6.5919	Farmland	DQ-DDK
Common crane	19	2633	103.321	26.6677	6.5323	Farmland	DQ-DDK
Common crane	5	2615	103.32	26.6685	6.4284	Farmland	DQ-DDK
Common crane	11	2592	103.318	26.6709	6.1035	Farmland	DQ-DDK
Common crane	3	2666	103.328	26.6688	7.0759	Farmland	DQ-DDK
Common crane	16	2646	103.326	26.6713	6.7534	Farmland	DQ-DDK
Black-necked crane	2	2473	103.264	26.6982	0.4861	Farmland	YMS-BJC-LJW
Black-necked crane	2	2481	103.257	26.6973	1.0533	Farmland	YMS-BJC-LJW
Black-necked crane	5	2480	103.26	26.6854	1.9102	Farmland	YMS-BJC-LJW
Black-necked crane	35	2477	103.257	26.7124	1.5385	Farmland	YMS-BJC-LJW
Common crane	4	2477	103.257	26.7124	1.5385	Farmland	YMS-BJC-LJW
Common crane	9	2478	103.257	26.712	1.4878	Farmland	YMS-BJC-LJW
Black-necked crane	3	2480	103.258	26.7117	1.4369	Farmland	YMS-BJC-LJW
Black-necked crane	3	2464	103.263	26.7114	0.4245	Farmland	YMS-BJC-LJW
Common crane	2	2487	103.261	26.7127	1.3705	Farmland	YMS-BJC-LJW
Common crane	4	2511	103.263	26.7087	0.8629	Farmland	YMS-BJC-LJW
Black-necked crane	3	2464	103.264	26.6989	1.1751	Marsh	YMS-BJC-LJW
Black-necked crane	25	2458	103.265	26.7001	0.2429	Farmland	YMS-BJC-LJW
Black-necked crane	28	2471	103.266	26.7006	0.169	Marsh	YMS-BJC-LJW
Black-necked crane	2	2473	103.263	26.7017	0.4087	Farmland	YMS-BJC-LJW
Black-necked crane	2	2521	103.27	26.7012	0.3613	Marsh	YMS-BJC-LJW
Common crane	5	2543	103.263	26.7032	0.401	Farmland	YMS-BJC-LJW
Common crane	2	2489	103.267	26.7081	0.7289	Grassland	YMS-BJC-LJW
Common crane	5	2490	103.265	26.7095	0.9025	Farmland	YMS-BJC-LJW
Black-necked crane	2	2459	103.264	26.6986	0.4052	Marsh	YMS-BJC-LJW
Black-necked crane	29	2459	103.266	26.7002	0.1738	Marsh	YMS-BJC-LJW
Common crane	4	2521	103.27	26.7012	0.3613	Marsh	YMS-BJC-LJW
Black-necked crane	33	2516	103.267	26.7092	0.8535	Farmland	YMS-BJC-LJW
Common crane	25	2516	103.267	26.7092	0.8535	Farmland	YMS-BJC-LJW
Common crane	3	2541	103.33	26.6809	6.727	Farmland	DQ-DDK
Common crane	33	2529	103.326	26.6833	6.2236	Farmland	DQ-DDK
Common crane	62	2518	103.319	26.6851	5.4946	Farmland	DQ-DDK
Common crane	3	2571	103.307	26.6975	4.0457	Farmland	DQ-DDK
Common crane	31	2527	103.314	26.6918	4.8141	Farmland	DQ-DDK
Common crane	42	2517	103.314	26.6913	4.8571	Farmland	DQ-DDK
Common crane	6	2523	103.315	26.6913	4.882	Farmland	DQ-DDK
Common crane	3	2636	103.324	26.6671	6.8767	Farmland	DQ-DDK
Common crane	3	2662	103.323	26.6663	6.8108	Grassland	DQ-DDK
Common crane	3	2681	103.323	26.6644	6.9337	Grassland	DQ-DDK
Common crane	7	2695	103.316	26.6568	6.9419	Farmland	DQ-DDK
Common crane	4	2695	103.316	26.6582	6.8716	Farmland	DQ-DDK
Black-necked crane	3	2493	103.302	26.6768	4.4107	Marsh	MAS
Black-necked crane	2	2503	103.303	26.6852	4.0101	Farmland	MAS
Black-necked crane	2	2499	103.302	26.6847	4.0053	Farmland	MAS
Common crane	4	2499	103.302	26.6847	4.0053	Farmland	MAS
Common crane	3	2501	103.3	26.6872	3.624	Farmland	MAS
Black-necked crane	3	2511	103.286	26.6883	2.4029	Farmland	MAS
Black-necked crane	2	2508	103.324	26.6877	5.8768	Farmland	MAS
Common crane	3	2509	103.293	26.6914	2.8018	Farmland	MAS
Black-necked crane	2	2507	103.292	26.6917	2.7376	Farmland	MAS
Common crane	32	2524	103.305	26.6784	4.5567	Farmland	DQ-DDK
Black-necked crane	2	2435	103.26	26.6962	0.8829	Farmland	YMS-BJC-LJW
Black-necked crane	2	2520	103.257	26.6973	1.0766	Farmland	YMS-BJC-LJW
Common crane	4	2535	103.264	26.7041	0.3691	Farmland	YMS-BJC-LJW
Black-necked crane	2	2525	103.261	26.7078	1.2168	Farmland	YMS-BJC-LJW
Black-necked crane	3	2525	103.261	26.7113	0.9168	Farmland	YMS-BJC-LJW
Black-necked crane	2	2528	103.26	26.7112	1.2571	Farmland	YMS-BJC-LJW
Black-necked crane	3	2528	103.26	26.7082	1.2442	Farmland	YMS-BJC-LJW
Black-necked crane	42	2529	103.258	26.7115	1.3863	Farmland	YMS-BJC-LJW
Black-necked crane	3	2496	103.261	26.7093	1.0491	Farmland	YMS-BJC-LJW
Common crane	4	2510	103.257	26.7111	1.4284	Farmland	YMS-BJC-LJW
Black-necked crane	3	2528	103.26	26.7111	0.9813	Farmland	YMS-BJC-LJW
Black-necked crane	3	2486	103.254	26.7115	1.6896	Farmland	YMS-BJC-LJW
Common crane	15	2527	103.26	26.7141	1.5604	Farmland	YMS-BJC-LJW
Common crane	7	2549	103.262	26.7144	1.5036	Farmland	YMS-BJC-LJW
Common crane	15	2528	103.259	26.715	1.693	Farmland	YMS-BJC-LJW
Black-necked crane	58	2484	103.265	26.7014	0.0836	Farmland	YMS-BJC-LJW
Black-necked crane	4	2476	103.27	26.701	0.3119	Marsh	YMS-BJC-LJW
Black-necked crane	30	2475	103.269	26.7012	0.1952	Marsh	YMS-BJC-LJW
Black-necked crane	21	2483	103.267	26.7016	0	Marsh	YMS-BJC-LJW
Black-necked crane	12	2484	103.267	26.7023	0.1605	Marsh	YMS-BJC-LJW
Black-necked crane	41	2498	103.259	26.7108	1.3141	Farmland	YMS-BJC-LJW
Common crane	4	2518	103.254	26.7088	1.5442	Farmland	YMS-BJC-LJW
Common crane	4	2523	103.263	26.7068	0.7163	Farmland	YMS-BJC-LJW
Black-necked crane	52	2522	103.264	26.7069	0.6445	Farmland	YMS-BJC-LJW
Black-necked crane	2	2514	103.305	26.6851	4.1885	Farmland	MAS
Black-necked crane	3	2522	103.297	26.6869	3.192	Farmland	MAS
Black-necked crane	3	2522	103.294	26.6868	3.4459	Farmland	MAS
Common crane	6	2513	103.292	26.6915	2.735	Farmland	MAS
Black-necked crane	2	2525	103.307	26.6801	4.621	Farmland	MAS
Common crane	20	2525	103.307	26.6786	4.7211	Farmland	DQ-DDK
Common crane	7	2523	103.316	26.6904	4.9923	Farmland	DQ-DDK
Common crane	6	2520	103.315	26.6901	4.9902	Farmland	DQ-DDK
Black-necked crane	3	2503	103.261	26.7102	1.1204	Farmland	YMS-BJC-LJW
Common crane	10	2530	103.259	26.7127	1.4657	Farmland	YMS-BJC-LJW
Black-necked crane	59	2532	103.258	26.7131	1.5685	Farmland	YMS-BJC-LJW
Common crane	31	2532	103.258	26.7131	1.5685	Farmland	YMS-BJC-LJW
Common crane	9	2534	103.256	26.7072	1.2646	Farmland	YMS-BJC-LJW
Black-necked crane	25	2521	103.264	26.7084	0.8191	Farmland	YMS-BJC-LJW
Black-necked crane	12	2527	103.263	26.7085	0.857	Farmland	YMS-BJC-LJW
Common crane	12	2531	103.263	26.709	0.9142	Farmland	YMS-BJC-LJW
Black-necked crane	3	2451	103.259	26.7103	1.2633	Farmland	YMS-BJC-LJW
Black-necked crane	48	2462	103.267	26.7026	0.1227	Marsh	YMS-BJC-LJW
Black-necked crane	6	2493	103.263	26.7015	0.3422	Farmland	YMS-BJC-LJW
Black-necked crane	5	2532	103.267	26.7094	0.8745	Farmland	YMS-BJC-LJW
Common crane	35	2532	103.267	26.7094	0.8745	Farmland	YMS-BJC-LJW
Black-necked crane	2	2504	103.265	26.699	0.3222	Marsh	YMS-BJC-LJW
Black-necked crane	18	2508	103.27	26.7014	0.3589	Marsh	YMS-BJC-LJW
Common crane	7	2508	103.27	26.7014	0.3589	Marsh	YMS-BJC-LJW
Black-necked crane	3	2506	103.269	26.7014	0.1803	Marsh	YMS-BJC-LJW
Black-necked crane	13	2513	103.264	26.7064	0.6011	Farmland	YMS-BJC-LJW
Black-necked crane	2	2515	103.302	26.6878	3.8514	Farmland	MAS
Common crane	1	2515	103.302	26.6878	3.8514	Farmland	MAS
Common crane	4	2513	103.297	26.691	3.2453	Farmland	MAS
Black-necked crane	3	2515	103.296	26.6871	3.25	Farmland	MAS
Common crane	21	2511	103.304	26.6849	4.1705	Farmland	MAS
Black-necked crane	3	2510	103.305	26.6849	4.1895	Farmland	MAS
Black-necked crane	3	2515	103.297	26.6911	2.6161	Farmland	MAS
Black-necked crane	8	2513	103.297	26.6903	3.2488	Farmland	MAS
Black-necked crane	2	2515	103.29	26.6903	3.3352	Farmland	MAS
Black-necked crane	3	2514	103.291	26.6914	2.6499	Farmland	MAS
Common crane	27	2514	103.291	26.6914	2.6499	Farmland	MAS
Black-necked crane	3	2498	103.301	26.6765	4.3935	Grassland	MAS
Black-necked crane	3	2438	103.264	26.7019	0.2385	Farmland	YMS-BJC-LJW
Black-necked crane	7	2493	103.263	26.7015	0.1693	Farmland	YMS-BJC-LJW
Black-necked crane	2	2491	103.263	26.7014	0.3755	Farmland	YMS-BJC-LJW
Black-necked crane	4	2491	103.263	26.7012	0.3497	Farmland	YMS-BJC-LJW
Black-necked crane	2	2491	103.263	26.7018	0.3327	Farmland	YMS-BJC-LJW
Black-necked crane	29	2491	103.264	26.7008	0.1051	Farmland	YMS-BJC-LJW
Black-necked crane	3	2493	103.268	26.7006	0.4029	Marsh	YMS-BJC-LJW
Black-necked crane	2	2491	103.267	26.7007	0.3566	Marsh	YMS-BJC-LJW
Black-necked crane	2	2488	103.261	26.6972	0.7816	Farmland	YMS-BJC-LJW
Black-necked crane	2	2489	103.26	26.697	0.8514	Farmland	YMS-BJC-LJW
Common crane	14	2484	103.317	26.6911	5.0695	Farmland	DQ-DDK
Common crane	26	2479	103.316	26.6902	5.0431	Farmland	DQ-DDK
Common crane	2	2466	103.305	26.6854	4.1713	Farmland	DQ-DDK
Common crane	3	2659	103.326	26.6685	6.968	Farmland	DQ-DDK
Common crane	4	2467	103.303	26.6742	4.7019	Farmland	MAS
Common crane	3	2538	103.308	26.6736	4.1312	Farmland	DQ-DDK
Common crane	4	2538	103.298	26.6774	5.1599	Farmland	DQ-DDK
Black-necked crane	3	2510	103.297	26.6829	3.6166	Farmland	MAS
Black-necked crane	2	2509	103.296	26.6837	3.5134	Farmland	MAS
Common crane	6	2511	103.302	26.6883	3.7584	Farmland	MAS
Common crane	2	2508	103.303	26.6872	3.8903	Farmland	MAS
Common crane	3	2503	103.304	26.6864	4.0868	Farmland	MAS
Black-necked crane	3	2507	103.3	26.6866	3.6667	Farmland	MAS
Common crane	3	2504	103.296	26.6894	3.159	Farmland	MAS
Black-necked crane	2	2510	103.299	26.6879	3.521	Farmland	MAS
Black-necked crane	3	2510	103.298	26.6884	3.4449	Farmland	MAS
Black-necked crane	4	2516	103.299	26.6903	3.4122	Farmland	MAS
Black-necked crane	2	2543	103.292	26.6883	2.902	Farmland	MAS
Black-necked crane	3	2540	103.294	26.6871	3.1059	Farmland	MAS
Common crane	3	2528	103.297	26.6946	3.0492	Farmland	MAS
Black-necked crane	3	2540	103.297	26.685	3.4976	Farmland	MAS
Black-necked crane	3	2527	103.286	26.6884	2.4153	Farmland	MAS
Common crane	3	2483	103.328	26.6827	6.4737	Farmland	DQ-DDK
Common crane	4	2522	103.313	26.6918	4.7214	Farmland	DQ-DDK
Common crane	7	2585	103.313	26.6666	6.0175	Farmland	DQ-DDK
Common crane	32	2613	103.314	26.6662	6.1532	Farmland	DQ-DDK

## Sheet: Raw data
Date	Time	Species	Habitat	Altitude/m	Longtitude / Degree	Latitude / Degree	Distance to the roost / km	Site	Survey oder
2010-11-20	08:10:00	Common Crane	Farmland	2526	103.324	26.6756	6.39719	MPK-DQ-DDK	1
2010-11-20	08:25:00	Common Crane	Farmland	2543	103.323	26.6757	6.30586	MPK-DQ-DDK	1
2010-11-20	08:35:00	Common Crane	Farmland	2491	103.326	26.6833	6.24184	MPK-DQ-DDK	1
2010-11-20	09:17:00	Common Crane	Farmland	2640	103.323	26.6758	6.28247	MPK-DQ-DDK	1
2010-11-20	09:30:00	Common Crane	Farmland	2624	103.326	26.6715	6.75705	MPK-DQ-DDK	1
2010-11-20	09:30:00	Common Crane	Farmland	2492	103.326	26.6858	6.10501	MPK-DQ-DDK	1
2010-11-20	10:07:00	Common Crane	Farmland	2650	103.326	26.6688	6.92663	MPK-DQ-DDK	1
2010-11-20	10:30:00	Common Crane	Farmland	2619	103.326	26.6672	6.97564	MPK-DQ-DDK	1
2010-11-20	10:45:00	Common Crane	Farmland	2592	103.323	26.6743	6.36912	MPK-DQ-DDK	1
2010-11-20	10:47:00	Common Crane	Farmland	2649	103.326	26.6678	6.98808	MPK-DQ-DDK	1
2010-11-20	10:53:00	Common Crane	Farmland	2650	103.328	26.6689	7.0577	MPK-DQ-DDK	1
2010-11-20	11:05:00	Common Crane	Farmland	2575	103.326	26.6729	6.68632	MPK-DQ-DDK	1
2010-11-20	11:20:00	Common Crane	Farmland	2569	103.33	26.6747	6.91022	MPK-DQ-DDK	1
2010-11-20	11:35:00	Common Crane	Farmland	2596	103.324	26.6742	6.41142	MPK-DQ-DDK	1
2010-11-20	12:10:00	Common Crane	Farmland	2519	103.319	26.6852	5.49613	MPK-DQ-DDK	1
2010-11-20	12:30:00	Common Crane	Farmland	2589	103.321	26.6761	6.06615	MPK-DQ-DDK	1
2010-11-20	12:40:00	Common Crane	Farmland	2564	103.32	26.6768	5.98289	MPK-DQ-DDK	1
2010-11-20	12:42:00	Common Crane	Farmland	2583	103.321	26.6763	6.09179	MPK-DQ-DDK	1
2010-11-20	13:16:00	Common Crane	Farmland	2494	103.324	26.6857	5.98454	MPK-DQ-DDK	1
2010-11-20	13:34:00	Common Crane	Farmland	2519	103.321	26.676	6.0451	MPK-DQ-DDK	1
2010-11-20	13:42:00	Common Crane	Farmland	2562	103.329	26.6749	6.86603	MPK-DQ-DDK	1
2010-11-20	13:50:00	Common Crane	Farmland	2553	103.328	26.6756	6.73197	MPK-DQ-DDK	1
2010-11-20	15:37:00	Common Crane	Farmland	2479	103.258	26.7097	1.24036	MAS	1
2010-11-23	09:35:00	Black-necked Crane	Farmland	2442	103.257	26.6974	1.07101	BJC-LJW-YMS	1
2010-11-23	09:55:00	Black-necked Crane	Farmland	2451	103.258	26.697	0.992583	BJC-LJW-YMS	1
2010-11-23	10:53:00	Common Crane	Farmland	2442	103.26	26.7074	0.93327	BJC-LJW-YMS	1
2010-11-23	11:10:00	Black-necked Crane	Farmland	2460	103.259	26.7093	1.12547	BJC-LJW-YMS	1
2010-11-23	11:10:00	Black-necked Crane	Farmland	2442	103.259	26.7085	1.12198	BJC-LJW-YMS	1
2010-11-23	11:11:00	Black-necked Crane	Farmland	2449	103.259	26.7093	1.182	BJC-LJW-YMS	1
2010-11-23	11:20:00	Black-necked Crane	Farmland	2445	103.258	26.7097	1.24036	BJC-LJW-YMS	1
2010-11-23	11:20:00	Black-necked Crane	Farmland	2367	103.262	26.6976	0.687537	BJC-LJW-YMS	1
2010-11-23	11:20:00	Black-necked Crane	Farmland	2363	103.258	26.6966	1.02086	BJC-LJW-YMS	1
2010-12-03	09:15:00	Common Crane	Farmland	2441	103.318	26.6708	6.11722	MPK-DQ-DDK	2
2010-12-03	10:00:00	Common Crane	Farmland	2447	103.323	26.6858	5.85966	MPK-DQ-DDK	2
2010-12-03	10:30:00	Common Crane	Farmland	2540	103.324	26.6753	6.39399	MPK-DQ-DDK	2
2010-12-03	10:30:00	Common Crane	Farmland	2540	103.325	26.6698	6.77906	MPK-DQ-DDK	2
2010-12-03	10:30:00	Common Crane	Farmland	2555	103.326	26.6691	6.87193	MPK-DQ-DDK	2
2010-12-03	10:52:00	Common Crane	Farmland	2573	103.324	26.6658	6.96379	MPK-DQ-DDK	2
2010-12-03	10:52:00	Common Crane	Grassland	2556	103.323	26.6657	6.87659	MPK-DQ-DDK	2
2010-12-03	11:00:00	Common Crane	Grassland	2564	103.326	26.6689	6.91237	MPK-DQ-DDK	2
2010-12-03	11:35:00	Common Crane	Farmland	2502	103.321	26.6674	6.60505	MPK-DQ-DDK	2
2010-12-03	11:50:00	Common Crane	Farmland	2469	103.318	26.6708	6.11666	MPK-DQ-DDK	2
2010-12-03	11:52:00	Common Crane	Grassland	2519	103.321	26.6671	6.62335	MPK-DQ-DDK	2
2010-12-03	11:52:00	Common Crane	Farmland	2509	103.319	26.6854	5.48176	MPK-DQ-DDK	2
2010-12-03	11:52:00	Common Crane	Farmland	2512	103.319	26.6852	5.49409	MPK-DQ-DDK	2
2010-12-03	11:52:00	Common Crane	Farmland	2531	103.316	26.6904	5.04769	MPK-DQ-DDK	2
2010-12-03	12:34:00	Common Crane	Farmland	2620	103.316	26.6958	4.9587	MPK-DQ-DDK	2
2010-12-03	12:45:00	Common Crane	Farmland	2528	103.262	26.7111	1.1792	MPK-DQ-DDK	2
2010-12-07	08:13:00	Black-necked Crane	Farmland	2419	103.263	26.7009	0.404783	BJC-LJW-YMS	2
2010-12-07	08:14:00	Black-necked Crane	Farmland	2424	103.263	26.7014	0.35905	BJC-LJW-YMS	2
2010-12-07	08:15:00	Black-necked Crane	Farmland	2428	103.264	26.7018	0.309804	BJC-LJW-YMS	2
2010-12-07	08:16:00	Black-necked Crane	Farmland	2431	103.264	26.7019	0.292502	BJC-LJW-YMS	2
2010-12-07	09:01:00	Black-necked Crane	Farmland	2363	103.263	26.6971	0.653065	BJC-LJW-YMS	2
2010-12-07	09:49:00	Black-necked Crane	Farmland	2363	103.258	26.6973	1.02147	BJC-LJW-YMS	2
2010-12-07	11:21:00	Black-necked Crane	Farmland	2364	103.26	26.6968	0.857656	BJC-LJW-YMS	2
2010-12-08	08:00:00	Black-necked Crane	Farmland	2455	103.259	26.6967	0.958835	BJC-LJW-YMS	2
2010-12-08	08:40:00	Common Crane	Farmland	2416	103.259	26.7083	1.11134	BJC-LJW-YMS	2
2010-12-08	08:45:00	Black-necked Crane	Farmland	2416	103.261	26.7116	1.26464	BJC-LJW-YMS	2
2010-12-08	08:55:00	Black-necked Crane	Farmland	2442	103.258	26.7088	1.1553	BJC-LJW-YMS	2
2010-12-08	08:59:00	Black-necked Crane	Farmland	2482	103.264	26.6995	0.38439	BJC-LJW-YMS	2
2010-12-08	10:00:00	Black-necked Crane	Farmland	2424	103.261	26.7116	1.26591	BJC-LJW-YMS	2
2010-12-08	10:10:00	Common Crane	Farmland	2428	103.261	26.7127	1.36816	BJC-LJW-YMS	2
2010-12-08	10:25:00	Black-necked Crane	Farmland	2414	103.258	26.7107	1.32533	BJC-LJW-YMS	2
2010-12-08	10:49:00	Common Crane	Farmland	2414	103.257	26.7094	1.27834	BJC-LJW-YMS	2
2010-12-08	10:53:00	Black-necked Crane	Farmland	2432	103.256	26.7115	1.56038	BJC-LJW-YMS	2
2010-12-08	12:20:00	Black-necked Crane	Farmland	2428	103.257	26.7092	1.27994	BJC-LJW-YMS	2
2010-12-08	13:45:00	Black-necked Crane	Farmland	2443	103.256	26.7117	1.57578	BJC-LJW-YMS	2
2010-12-08	14:15:00	Black-necked Crane	Farmland	2463	103.262	26.7031	0.503062	BJC-LJW-YMS	2
2010-12-08	15:00:00	Black-necked Crane	Farmland	2438	103.264	26.7019	0.238498	BJC-LJW-YMS	2
2010-12-08	15:27:00	Black-necked Crane	Farmland	2454	103.257	26.6969	1.0959	BJC-LJW-YMS	2
2010-12-08	15:30:00	Black-necked Crane	Farmland	2455	103.262	26.7028	0.508805	BJC-LJW-YMS	2
2010-12-08	15:30:00	Black-necked Crane	Farmland	2432	103.256	26.7117	1.57414	BJC-LJW-YMS	2
2010-12-08	15:30:00	Black-necked Crane	Farmland	2456	103.262	26.7028	0.508805	BJC-LJW-YMS	2
2010-12-10	09:06:00	Black-necked Crane	Farmland	2488	103.298	26.6883	3.4053	MAS	2
2010-12-10	09:07:00	Common Crane	Farmland	2488	103.298	26.6883	3.39899	MAS	2
2010-12-10	09:54:00	Black-necked Crane	Farmland	2479	103.304	26.6844	4.14287	MAS	2
2010-12-10	10:02:00	Black-necked Crane	Farmland	2499	103.297	26.6877	3.33913	MAS	2
2010-12-10	10:02:00	Common Crane	Farmland	2499	103.297	26.6877	3.33913	MAS	2
2010-12-10	10:02:00	Black-necked Crane	Farmland	2494	103.294	26.6877	3.12952	MAS	2
2010-12-10	10:16:00	Black-necked Crane	Farmland	2487	103.297	26.6884	3.37871	MAS	2
2010-12-10	10:16:00	Common Crane	Farmland	2487	103.297	26.6884	3.37871	MAS	2
2010-12-10	10:43:00	Common Crane	Farmland	2520	103.298	26.6877	3.48197	MAS	2
2010-12-10	10:50:00	Common Crane	Farmland	2518	103.298	26.6903	3.33932	MAS	2
2010-12-10	10:51:00	Common Crane	Farmland	2518	103.295	26.6872	3.18505	MAS	2
2010-12-10	11:05:00	Black-necked Crane	Farmland	2494	103.296	26.6878	3.32016	MAS	2
2010-12-10	11:54:00	Black-necked Crane	Farmland	2518	103.298	26.6903	3.30098	MAS	2
2010-12-10	14:06:00	Black-necked Crane	Farmland	2518	103.29	26.6895	2.66421	MAS	2
2010-12-10	14:06:00	Black-necked Crane	Farmland	2499	103.292	26.6877	2.93397	MAS	2
2010-12-13	09:20:00	Common Crane	Farmland	2459	103.266	26.7033	0.209368	BJC-LJW-YMS	3
2010-12-13	09:44:00	Black-necked Crane	Farmland	2457	103.266	26.7033	0.209368	BJC-LJW-YMS	3
2010-12-13	10:15:00	Black-necked Crane	Farmland	2456	103.266	26.7033	0.209368	BJC-LJW-YMS	3
2010-12-13	11:45:00	Black-necked Crane	Farmland	2469	103.268	26.7093	0.866093	BJC-LJW-YMS	3
2010-12-13	11:50:00	Common Crane	Farmland	2495	103.266	26.7033	0.209368	BJC-LJW-YMS	3
2010-12-13	12:05:00	Common Crane	Farmland	2473	103.258	26.709	1.22647	BJC-LJW-YMS	3
2010-12-13	12:10:00	Black-necked Crane	Farmland	2466	103.255	26.7081	1.36979	BJC-LJW-YMS	3
2010-12-13	14:24:00	Common Crane	Farmland	2504	103.262	26.7127	1.33938	BJC-LJW-YMS	3
2010-12-13	14:30:00	Common Crane	Farmland	2508	103.268	26.7084	0.780097	BJC-LJW-YMS	3
2010-12-13	15:12:00	Black-necked Crane	Farmland	2476	103.264	26.702	0.327087	BJC-LJW-YMS	3
2010-12-13	15:16:00	Black-necked Crane	Farmland	2490	103.263	26.7014	0.383862	BJC-LJW-YMS	3
2010-12-13	15:20:00	Black-necked Crane	Farmland	2490	103.263	26.7015	0.350453	BJC-LJW-YMS	3
2010-12-13	15:31:00	Black-necked Crane	Farmland	2475	103.263	26.7019	0.363371	BJC-LJW-YMS	3
2010-12-13	15:31:00	Common Crane	Farmland	2527	103.257	26.6881	1.76322	BJC-LJW-YMS	3
2010-12-14	09:20:00	Black-necked Crane	Farmland	2479	103.264	26.7022	0.290281	BJC-LJW-YMS	3
2010-12-14	10:24:00	Black-necked Crane	Marsh	2445	103.264	26.7022	0.287607	BJC-LJW-YMS	3
2010-12-14	11:10:00	Black-necked Crane	Farmland	2493	103.263	26.7015	0.402914	BJC-LJW-YMS	3
2010-12-14	11:11:00	Black-necked Crane	Farmland	2491	103.263	26.7014	0.375477	BJC-LJW-YMS	3
2010-12-14	12:11:00	Common Crane	Farmland	2496	103.262	26.6968	0.726592	BJC-LJW-YMS	3
2010-12-14	13:12:00	Common Crane	Farmland	2485	103.259	26.7109	1.30044	BJC-LJW-YMS	3
2010-12-14	15:25:00	Black-necked Crane	Farmland	2491	103.263	26.7012	0.34965	BJC-LJW-YMS	3
2010-12-14	16:19:00	Black-necked Crane	Farmland	2491	103.263	26.7018	0.356614	BJC-LJW-YMS	3
2010-12-14	16:22:00	Black-necked Crane	Farmland	2491	103.264	26.7008	0.332685	BJC-LJW-YMS	3
2010-12-14	17:15:00	Black-necked Crane	Marsh	2493	103.268	26.7006	0.169325	BJC-LJW-YMS	3
2010-12-14	17:17:00	Black-necked Crane	Marsh	2491	103.267	26.7007	0.105135	BJC-LJW-YMS	3
2010-12-14	17:36:00	Black-necked Crane	Farmland	2488	103.261	26.6972	0.781556	BJC-LJW-YMS	3
2010-12-14	17:41:00	Black-necked Crane	Farmland	2489	103.26	26.697	0.851418	BJC-LJW-YMS	3
2010-12-14	17:41:00	Black-necked Crane	Farmland	2475	103.261	26.7103	1.13243	BJC-LJW-YMS	3
2010-12-15	09:50:00	Black-necked Crane	Farmland	2442	103.259	26.7108	1.29052	BJC-LJW-YMS	3
2010-12-20	10:44:00	Common Crane	Farmland	2589	103.324	26.6662	6.90335	MPK-DQ-DDK	3
2010-12-20	11:03:00	Common Crane	Farmland	2568	103.317	26.6676	6.2414	MPK-DQ-DDK	3
2010-12-20	11:03:00	Common Crane	Farmland	2568	103.317	26.6677	6.23766	MPK-DQ-DDK	3
2010-12-20	11:12:00	Common Crane	Farmland	2566	103.321	26.6684	6.55185	MPK-DQ-DDK	3
2010-12-20	12:07:00	Common Crane	Farmland	2484	103.317	26.6911	5.06952	MPK-DQ-DDK	3
2010-12-20	12:07:00	Common Crane	Farmland	2479	103.316	26.6902	5.04315	MPK-DQ-DDK	3
2010-12-20	12:26:00	Common Crane	Farmland	2492	103.327	26.6831	6.277	MPK-DQ-DDK	3
2010-12-20	12:30:00	Common Crane	Farmland	2569	103.262	26.7111	1.1792	MPK-DQ-DDK	3
2010-12-20	12:30:00	Common Crane	Farmland	2496	103.33	26.6738	6.9659	MPK-DQ-DDK	3
2010-12-20	12:34:00	Common Crane	Farmland	2466	103.305	26.6854	4.17128	MPK-DQ-DDK	3
2010-12-20	14:30:00	Common Crane	Farmland	2500	103.316	26.6736	5.77361	MPK-DQ-DDK	3
2010-12-20	15:03:00	Common Crane	Farmland	2548	103.328	26.6751	6.72626	MPK-DQ-DDK	3
2010-12-20	15:24:00	Common Crane	Farmland	2489	103.33	26.6738	6.9659	MPK-DQ-DDK	3
2010-12-20	15:24:00	Common Crane	Farmland	2642	103.327	26.6684	6.99633	MPK-DQ-DDK	3
2010-12-20	15:24:00	Common Crane	Grassland	2671	103.323	26.6659	6.84474	MPK-DQ-DDK	3
2010-12-21	10:44:00	Common Crane	Grassland	2602	103.324	26.6653	6.93362	MPK-DQ-DDK	3
2010-12-21	11:15:00	Common Crane	Grassland	2633	103.324	26.6658	6.9326	MPK-DQ-DDK	3
2010-12-21	11:15:00	Common Crane	Grassland	2636	103.324	26.6654	6.95073	MPK-DQ-DDK	3
2010-12-21	11:30:00	Common Crane	Farmland	2578	103.328	26.6751	6.72874	MPK-DQ-DDK	3
2010-12-21	11:30:00	Common Crane	Farmland	2545	103.318	26.6672	6.35708	MPK-DQ-DDK	3
2010-12-21	11:40:00	Common Crane	Farmland	2572	103.322	26.6686	6.605	MPK-DQ-DDK	3
2010-12-21	11:44:00	Common Crane	Grassland	2633	103.324	26.6654	6.93228	MPK-DQ-DDK	3
2010-12-21	11:46:00	Common Crane	Grassland	2612	103.324	26.6655	6.96069	MPK-DQ-DDK	3
2010-12-21	11:51:00	Common Crane	Farmland	2594	103.324	26.6663	6.89983	MPK-DQ-DDK	3
2010-12-21	12:00:00	Common Crane	Farmland	2536	103.314	26.6691	5.93112	MPK-DQ-DDK	3
2010-12-21	12:00:00	Common Crane	Farmland	2536	103.314	26.6702	5.85747	MPK-DQ-DDK	3
2010-12-21	12:00:00	Common Crane	Farmland	2533	103.314	26.6706	5.84665	MPK-DQ-DDK	3
2010-12-21	12:00:00	Common Crane	Farmland	2534	103.314	26.6706	5.84624	MPK-DQ-DDK	3
2010-12-21	14:02:00	Common Crane	Grassland	2572	103.322	26.6686	6.60041	MPK-DQ-DDK	3
2010-12-21	15:07:00	Common Crane	Farmland	2633	103.32	26.6649	6.6796	MPK-DQ-DDK	3
2010-12-21	15:07:00	Common Crane	Farmland	2625	103.325	26.6657	6.97864	MPK-DQ-DDK	3
2010-12-21	15:11:00	Common Crane	Farmland	2633	103.32	26.6647	6.65523	MPK-DQ-DDK	3
2010-12-21	16:25:00	Common Crane	Farmland	2619	103.326	26.6676	7.01467	MPK-DQ-DDK	3
2010-12-21	16:25:00	Common Crane	Farmland	2659	103.326	26.6685	6.96799	MPK-DQ-DDK	3
2010-12-21	16:44:00	Common Crane	Grassland	2619	103.327	26.6697	6.97951	MPK-DQ-DDK	3
2010-12-21	16:58:00	Common Crane	Farmland	2546	103.33	26.6738	6.96838	MPK-DQ-DDK	3
2010-12-21	16:58:00	Common Crane	Farmland	2599	103.323	26.6659	6.84699	MPK-DQ-DDK	3
2010-12-21	16:58:00	Common Crane	Farmland	2640	103.32	26.6647	6.65088	MPK-DQ-DDK	3
2010-12-23	08:22:00	Black-necked Crane	Farmland	2486	103.307	26.6417	7.77861	MAS	3
2010-12-23	08:45:00	Black-necked Crane	Farmland	2497	103.296	26.6878	3.30894	MAS	3
2010-12-23	09:01:00	Black-necked Crane	Farmland	2479	103.305	26.6854	4.18124	MAS	3
2010-12-23	09:02:00	Common Crane	Farmland	2518	103.298	26.6877	3.48197	MAS	3
2010-12-23	09:05:00	Black-necked Crane	Farmland	2520	103.292	26.6913	2.7904	MAS	3
2010-12-23	10:21:00	Black-necked Crane	Farmland	2481	103.305	26.6854	4.18506	MAS	3
2010-12-23	10:22:00	Common Crane	Farmland	2506	103.304	26.6776	4.55	MAS	3
2010-12-23	10:22:00	Common Crane	Farmland	2503	103.304	26.6777	4.55399	MAS	3
2010-12-23	10:29:00	Common Crane	Farmland	2507	103.304	26.6772	4.54581	MAS	3
2010-12-23	10:35:00	Common Crane	Farmland	2507	103.297	26.6914	3.22661	MAS	3
2010-12-23	11:16:00	Black-necked Crane	Farmland	2488	103.297	26.6882	3.30401	MAS	3
2010-12-23	11:20:00	Black-necked Crane	Farmland	2521	103.291	26.6913	2.6564	MAS	3
2010-12-23	12:31:00	Black-necked Crane	Farmland	2519	103.292	26.6915	2.769	MAS	3
2010-12-23	13:10:00	Black-necked Crane	Farmland	2517	103.286	26.6878	2.43724	MAS	3
2010-12-23	13:31:00	Black-necked Crane	Farmland	2517	103.286	26.6878	2.43724	MAS	3
2010-12-23	14:12:00	Common Crane	Farmland	2516	103.29	26.691	2.60312	MAS	3
2010-12-23	14:16:00	Black-necked Crane	Farmland	2520	103.291	26.6913	2.65507	MAS	3
2010-12-23	14:53:00	Black-necked Crane	Farmland	2466	103.295	26.6936	2.91225	MAS	3
2010-12-23	14:57:00	Black-necked Crane	Farmland	2465	103.295	26.6936	2.92558	MAS	3
2010-12-23	15:13:00	Black-necked Crane	Farmland	2517	103.29	26.6899	2.61241	MAS	3
2010-12-23	15:15:00	Common Crane	Farmland	2545	103.302	26.6898	3.68963	MAS	3
2010-12-23	15:16:00	Common Crane	Farmland	2521	103.29	26.6899	2.61634	MAS	3
2010-12-23	15:53:00	Common Crane	Farmland	2518	103.295	26.6872	3.18195	MAS	3
2010-12-23	16:33:00	Black-necked Crane	Farmland	2520	103.297	26.6913	3.23352	MAS	3
2010-12-23	17:23:00	Black-necked Crane	Farmland	2525	103.295	26.6945	2.87859	MAS	3
2010-12-23	17:25:00	Black-necked Crane	Farmland	2467	103.296	26.6948	2.98504	MAS	3
2010-12-23	17:25:00	Black-necked Crane	Farmland	2520	103.292	26.6916	2.70472	MAS	3
2010-12-23	17:25:00	Common Crane	Farmland	2528	103.294	26.6887	3.01243	MAS	3
2010-12-23	17:25:00	Common Crane	Farmland	2467	103.303	26.6742	4.70185	MAS	3
2010-12-24	11:28:00	Common Crane	Farmland	2538	103.308	26.6736	5.1599	MPK-DQ-DDK	4
2010-12-24	11:55:00	Common Crane	Farmland	2538	103.298	26.6774	4.13124	MPK-DQ-DDK	4
2010-12-24	12:42:00	Black-necked Crane	Farmland	2510	103.297	26.6829	3.61657	MAS	4
2010-12-24	12:44:00	Black-necked Crane	Farmland	2509	103.296	26.6837	3.51341	MAS	4
2010-12-24	12:45:00	Common Crane	Farmland	2511	103.302	26.6883	3.75838	MAS	4
2010-12-24	13:15:00	Common Crane	Farmland	2508	103.303	26.6872	3.89025	MAS	4
2010-12-24	13:15:00	Common Crane	Farmland	2503	103.304	26.6864	4.08682	MAS	4
2010-12-24	13:46:00	Black-necked Crane	Farmland	2507	103.3	26.6866	3.66667	MAS	4
2010-12-24	13:50:00	Common Crane	Farmland	2504	103.296	26.6894	3.15898	MAS	4
2010-12-24	14:06:00	Black-necked Crane	Farmland	2510	103.299	26.6879	3.52104	MAS	4
2010-12-24	14:20:00	Black-necked Crane	Farmland	2510	103.298	26.6884	3.44486	MAS	4
2010-12-24	15:20:00	Black-necked Crane	Farmland	2516	103.299	26.6903	3.41222	MAS	4
2010-12-24	15:55:00	Black-necked Crane	Farmland	2543	103.292	26.6883	2.90196	MAS	4
2010-12-24	15:55:00	Black-necked Crane	Farmland	2540	103.294	26.6871	3.10587	MAS	4
2010-12-24	15:59:00	Common Crane	Farmland	2528	103.297	26.6946	3.04924	MAS	4
2010-12-24	16:03:00	Black-necked Crane	Farmland	2540	103.297	26.685	3.49762	MAS	4
2010-12-24	16:24:00	Black-necked Crane	Farmland	2527	103.286	26.6884	2.41534	MAS	4
2010-12-26	09:59:00	Common Crane	Farmland	2534	103.301	26.6894	3.67696	MAS	4
2010-12-26	09:59:00	Black-necked Crane	Farmland	2524	103.299	26.6877	3.58631	MAS	4
2010-12-26	10:04:00	Black-necked Crane	Farmland	2529	103.302	26.6883	3.82206	MAS	4
2010-12-26	10:16:00	Common Crane	Farmland	2527	103.299	26.6909	3.39709	MAS	4
2010-12-26	10:42:00	Common Crane	Farmland	2524	103.3	26.6876	3.66267	MAS	4
2010-12-26	11:04:00	Common Crane	Farmland	2466	103.295	26.6936	2.92558	MAS	4
2010-12-26	11:04:00	Black-necked Crane	Farmland	2523	103.295	26.6951	2.91053	MAS	4
2010-12-26	11:25:00	Black-necked Crane	Farmland	2540	103.288	26.6919	2.39214	MAS	4
2010-12-26	11:58:00	Black-necked Crane	Farmland	2515	103.295	26.6888	3.15761	MAS	4
2010-12-26	12:26:00	Black-necked Crane	Farmland	2533	103.294	26.6869	3.19198	MAS	4
2010-12-26	12:33:00	Black-necked Crane	Farmland	2537	103.292	26.6867	2.97392	MAS	4
2010-12-26	12:54:00	Black-necked Crane	Farmland	2545	103.292	26.6872	2.9457	MAS	4
2010-12-26	13:10:00	Common Crane	Farmland	2522	103.299	26.6902	3.4182	MAS	4
2010-12-26	14:30:00	Black-necked Crane	Farmland	2542	103.286	26.6884	2.38005	MAS	4
2010-12-26	15:03:00	Common Crane	Farmland	2518	103.295	26.6953	2.8712	MAS	4
2010-12-26	15:24:00	Common Crane	Farmland	2524	103.295	26.6949	2.90607	MAS	4
2010-12-26	15:37:00	Common Crane	Farmland	2542	103.288	26.6909	2.41988	MAS	4
2010-12-26	15:37:00	Black-necked Crane	Farmland	2536	103.29	26.6922	2.49952	MAS	4
2010-12-26	16:03:00	Black-necked Crane	Farmland	2547	103.29	26.6914	2.58504	MAS	4
2010-12-26	16:47:00	Black-necked Crane	Farmland	2472	103.302	26.6883	3.83343	MAS	4
2010-12-26	16:47:00	Common Crane	Farmland	2530	103.302	26.6885	3.77926	MAS	4
2010-12-26	16:52:00	Black-necked Crane	Farmland	2469	103.302	26.6883	3.83972	MAS	4
2010-12-26	17:03:00	Black-necked Crane	Farmland	2470	103.302	26.6883	3.83972	MAS	4
2010-12-26	17:03:00	Black-necked Crane	Farmland	2544	103.286	26.688	2.45207	MAS	4
2010-12-27	08:51:00	Common Crane	Farmland	2593	103.325	26.669	6.81679	MPK-DQ-DDK	4
2010-12-27	08:53:00	Common Crane	Farmland	2591	103.325	26.6691	6.79152	MPK-DQ-DDK	4
2010-12-27	08:59:00	Common Crane	Farmland	2583	103.317	26.6676	6.26341	MPK-DQ-DDK	4
2010-12-27	08:59:00	Common Crane	Farmland	2585	103.317	26.667	6.33462	MPK-DQ-DDK	4
2010-12-27	09:04:00	Common Crane	Farmland	2588	103.317	26.6673	6.288	MPK-DQ-DDK	4
2010-12-27	09:38:00	Common Crane	Farmland	2583	103.324	26.6692	6.75552	MPK-DQ-DDK	4
2010-12-27	10:16:00	Common Crane	Grassland	2623	103.328	26.6689	7.06244	MPK-DQ-DDK	4
2010-12-27	10:21:00	Common Crane	Farmland	2550	103.328	26.6692	7.02923	MPK-DQ-DDK	4
2010-12-27	10:36:00	Common Crane	Farmland	2483	103.328	26.6827	6.47373	MPK-DQ-DDK	4
2010-12-27	11:26:00	Common Crane	Farmland	2461	103.323	26.6791	6.13535	MPK-DQ-DDK	4
2010-12-27	11:40:00	Common Crane	Farmland	2522	103.313	26.6918	4.72143	MPK-DQ-DDK	4
2010-12-27	11:56:00	Common Crane	Farmland	2565	103.324	26.6741	6.43768	MPK-DQ-DDK	4
2010-12-27	12:00:00	Common Crane	Farmland	2548	103.32	26.6758	6.01883	MPK-DQ-DDK	4
2010-12-27	14:25:00	Common Crane	Farmland	2585	103.313	26.6666	6.01748	MPK-DQ-DDK	4
2010-12-27	14:45:00	Common Crane	Farmland	2573	103.314	26.6688	5.96308	MPK-DQ-DDK	4
2010-12-27	14:45:00	Common Crane	Farmland	2613	103.314	26.6662	6.15322	MPK-DQ-DDK	4
2010-12-27	14:58:00	Common Crane	Farmland	2583	103.314	26.6665	6.11469	MPK-DQ-DDK	4
2010-12-27	15:03:00	Common Crane	Farmland	2549	103.312	26.6661	5.99522	MPK-DQ-DDK	4
2010-12-27	15:24:00	Common Crane	Farmland	2626	103.312	26.666	5.99103	MPK-DQ-DDK	4
2010-12-27	15:42:00	Common Crane	Farmland	2600	103.316	26.6633	6.504	MPK-DQ-DDK	4
2010-12-29	09:59:00	Black-necked Crane	Farmland	2461	103.259	26.7107	1.30098	BJC-LJW-YMS	4
2010-12-29	09:59:00	Common Crane	Farmland	2535	103.263	26.7087	0.898974	BJC-LJW-YMS	4
2010-12-29	10:06:00	Black-necked Crane	Farmland	2474	103.258	26.7088	1.22233	BJC-LJW-YMS	4
2010-12-29	10:15:00	Black-necked Crane	Farmland	2548	103.263	26.7096	0.962853	BJC-LJW-YMS	4
2010-12-29	10:15:00	Black-necked Crane	Farmland	2541	103.264	26.7095	0.916271	BJC-LJW-YMS	4
2010-12-29	11:12:00	Black-necked Crane	Farmland	2497	103.26	26.7095	1.13349	BJC-LJW-YMS	4
2010-12-29	11:32:00	Common Crane	Farmland	2461	103.26	26.7123	1.3872	BJC-LJW-YMS	4
2010-12-29	11:33:00	Common Crane	Farmland	2479	103.259	26.7075	1.00628	BJC-LJW-YMS	4
2010-12-29	11:51:00	Common Crane	Farmland	2537	103.263	26.7094	0.955096	BJC-LJW-YMS	4
2010-12-29	11:51:00	Common Crane	Farmland	2535	103.263	26.7087	0.894457	BJC-LJW-YMS	4
2010-12-29	11:56:00	Black-necked Crane	Farmland	2466	103.258	26.71	1.25542	BJC-LJW-YMS	4
2010-12-29	12:05:00	Black-necked Crane	Farmland	2466	103.256	26.7114	1.55971	BJC-LJW-YMS	4
2010-12-29	12:20:00	Common Crane	Farmland	2482	103.259	26.7074	0.996029	BJC-LJW-YMS	4
2010-12-29	12:24:00	Black-necked Crane	Farmland	2474	103.259	26.7078	1.07031	BJC-LJW-YMS	4
2010-12-29	13:21:00	Common Crane	Farmland	2533	103.257	26.7136	1.63242	BJC-LJW-YMS	4
2010-12-29	13:30:00	Black-necked Crane	Farmland	2537	103.257	26.7155	1.83078	BJC-LJW-YMS	4
2010-12-29	13:30:00	Common Crane	Farmland	2537	103.257	26.7155	1.83078	BJC-LJW-YMS	4
2010-12-29	13:50:00	Black-necked Crane	Farmland	2533	103.258	26.7133	1.58156	BJC-LJW-YMS	4
2010-12-29	14:06:00	Black-necked Crane	Farmland	2476	103.259	26.7076	0.993925	BJC-LJW-YMS	4
2010-12-29	14:42:00	Black-necked Crane	Farmland	2470	103.264	26.6999	0.346264	BJC-LJW-YMS	4
2010-12-29	14:42:00	Black-necked Crane	Farmland	2472	103.264	26.7001	0.305084	BJC-LJW-YMS	4
2010-12-29	14:50:00	Black-necked Crane	Farmland	2467	103.264	26.7002	0.309019	BJC-LJW-YMS	4
2010-12-29	15:30:00	Black-necked Crane	Farmland	2481	103.261	26.6973	0.777763	BJC-LJW-YMS	4
2011-01-03	09:55:00	Common Crane	Farmland	2486	103.318	26.6855	5.41197	MPK-DQ-DDK	5
2011-01-03	10:10:00	Common Crane	Farmland	2590	103.329	26.6915	6.24898	MPK-DQ-DDK	5
2011-01-03	10:36:00	Common Crane	Farmland	2485	103.318	26.6868	5.31487	MPK-DQ-DDK	5
2011-01-03	10:36:00	Common Crane	Farmland	2563	103.308	26.697	4.10428	MPK-DQ-DDK	5
2011-01-03	10:36:00	Common Crane	Farmland	2572	103.308	26.6974	4.07927	MPK-DQ-DDK	5
2011-01-03	11:10:00	Common Crane	Farmland	2556	103.323	26.6746	6.30587	MPK-DQ-DDK	5
2011-01-03	11:25:00	Common Crane	Farmland	2587	103.326	26.6716	6.74615	MPK-DQ-DDK	5
2011-01-03	12:18:00	Common Crane	Farmland	2592	103.314	26.6705	5.84361	MPK-DQ-DDK	5
2011-01-03	12:18:00	Common Crane	Farmland	2587	103.314	26.6688	5.9279	MPK-DQ-DDK	5
2011-01-03	12:18:00	Common Crane	Farmland	2607	103.313	26.6652	6.1476	MPK-DQ-DDK	5
2011-01-03	12:28:00	Common Crane	Farmland	2596	103.314	26.6698	5.89952	MPK-DQ-DDK	5
2011-01-03	13:10:00	Common Crane	Farmland	2514	103.326	26.6767	6.45311	MPK-DQ-DDK	5
2011-01-03	13:14:00	Common Crane	Farmland	2481	103.33	26.6814	6.67749	MPK-DQ-DDK	5
2011-01-04	08:45:00	Black-necked Crane	Farmland	2507	103.259	26.7112	1.3155	BJC-LJW-YMS	5
2011-01-04	09:12:00	Common Crane	Farmland	2514	103.256	26.7091	1.33929	BJC-LJW-YMS	5
2011-01-04	10:20:00	Common Crane	Farmland	2535	103.255	26.7084	1.37887	BJC-LJW-YMS	5
2011-01-04	11:01:00	Common Crane	Farmland	2534	103.259	26.7136	1.55835	BJC-LJW-YMS	5
2011-01-04	11:02:00	Black-necked Crane	Farmland	2537	103.258	26.7136	1.60669	BJC-LJW-YMS	5
2011-01-04	11:02:00	Common Crane	Farmland	2533	103.258	26.7149	1.70343	BJC-LJW-YMS	5
2011-01-04	11:29:00	Common Crane	Farmland	2536	103.256	26.7153	1.87832	BJC-LJW-YMS	5
2011-01-04	12:07:00	Common Crane	Farmland	2534	103.259	26.7072	0.992879	BJC-LJW-YMS	5
2011-01-04	12:08:00	Common Crane	Farmland	2544	103.259	26.7059	0.91289	BJC-LJW-YMS	5
2011-01-04	12:10:00	Black-necked Crane	Farmland	2547	103.265	26.7079	0.717622	BJC-LJW-YMS	5
2011-01-04	12:15:00	Black-necked Crane	Farmland	2547	103.265	26.7091	0.854231	BJC-LJW-YMS	5
2011-01-04	12:16:00	Common Crane	Farmland	2550	103.266	26.7087	0.802082	BJC-LJW-YMS	5
2011-01-04	12:16:00	Common Crane	Farmland	2547	103.268	26.7072	0.640837	BJC-LJW-YMS	5
2011-01-04	13:18:00	Black-necked Crane	Farmland	2550	103.265	26.7085	0.78614	BJC-LJW-YMS	5
2011-01-04	13:52:00	Black-necked Crane	Farmland	2519	103.26	26.7127	1.3932	BJC-LJW-YMS	5
2011-01-04	13:52:00	Common Crane	Farmland	2519	103.26	26.7127	1.3932	BJC-LJW-YMS	5
2011-01-04	13:55:00	Common Crane	Farmland	2513	103.259	26.7123	1.44462	BJC-LJW-YMS	5
2011-01-04	14:06:00	Black-necked Crane	Farmland	2532	103.261	26.7047	0.677238	BJC-LJW-YMS	5
2011-01-04	14:45:00	Black-necked Crane	Farmland	2492	103.264	26.7014	0.320622	BJC-LJW-YMS	5
2011-01-04	15:14:00	Black-necked Crane	Farmland	2491	103.264	26.7007	0.249623	BJC-LJW-YMS	5
2011-01-04	15:32:00	Black-necked Crane	Farmland	2494	103.262	26.6975	0.668799	BJC-LJW-YMS	5
2011-01-04	15:45:00	Black-necked Crane	Farmland	2492	103.264	26.7016	0.311823	BJC-LJW-YMS	5
2011-01-04	16:00:00	Common Crane	Farmland	2491	103.264	26.7007	0.249623	BJC-LJW-YMS	5
2011-01-04	16:30:00	Black-necked Crane	Farmland	2491	103.264	26.7024	0.25623	BJC-LJW-YMS	5
2011-01-05	12:45:00	Common Crane	Farmland	2531	103.26	26.7134	1.48859	BJC-LJW-YMS	5
2011-01-05	18:12:00	Black-necked Crane	Farmland	2548	103.257	26.7023	0.930615	BJC-LJW-YMS	5
2011-01-07	09:35:00	Common Crane	Farmland	2515	103.296	26.682	3.60039	MAS	5
2011-01-07	09:35:00	Black-necked Crane	Farmland	2515	103.295	26.6817	3.5927	MAS	5
2011-01-07	09:51:00	Common Crane	Farmland	2499	103.3	26.6857	3.77523	MAS	5
2011-01-07	10:12:00	Black-necked Crane	Farmland	2508	103.301	26.6883	3.68624	MAS	5
2011-01-07	10:14:00	Black-necked Crane	Farmland	2508	103.299	26.688	3.54699	MAS	5
2011-01-07	10:18:00	Common Crane	Farmland	2507	103.302	26.6881	3.78608	MAS	5
2011-01-07	10:35:00	Black-necked Crane	Farmland	2503	103.304	26.685	4.11727	MAS	5
2011-01-07	10:37:00	Black-necked Crane	Farmland	2502	103.305	26.6846	4.21916	MAS	5
2011-01-07	10:37:00	Common Crane	Farmland	2499	103.306	26.6857	4.25942	MAS	5
2011-01-07	11:25:00	Common Crane	Farmland	2510	103.297	26.6916	3.18136	MAS	5
2011-01-07	12:30:00	Black-necked Crane	Farmland	2521	103.295	26.6859	3.27345	MAS	5
2011-01-07	13:12:00	Common Crane	Farmland	2539	103.292	26.6886	2.90793	MAS	5
2011-01-07	13:47:00	Black-necked Crane	Farmland	2538	103.292	26.6917	2.72998	MAS	5
2011-01-07	13:47:00	Common Crane	Farmland	2538	103.292	26.6917	2.72998	MAS	5
2011-01-07	14:37:00	Black-necked Crane	Farmland	2535	103.294	26.6943	2.82628	MAS	5
2011-01-07	14:37:00	Common Crane	Farmland	2527	103.296	26.695	2.95369	MAS	5
2011-01-07	14:37:00	Common Crane	Farmland	2521	103.307	26.6791	4.67253	MAS	5
2011-01-07	14:37:00	Common Crane	Farmland	2518	103.306	26.6804	4.54752	MAS	5
2011-01-08	08:37:00	Black-necked Crane	Farmland	2506	103.258	26.7111	1.35232	BJC-LJW-YMS	6
2011-01-08	10:30:00	Black-necked Crane	Farmland	2548	103.264	26.7087	0.862671	BJC-LJW-YMS	6
2011-01-08	10:30:00	Common Crane	Farmland	2548	103.264	26.7087	0.862671	BJC-LJW-YMS	6
2011-01-08	11:05:00	Common Crane	Farmland	2511	103.257	26.709	1.26987	BJC-LJW-YMS	6
2011-01-08	11:06:00	Common Crane	Farmland	2507	103.258	26.711	1.35858	BJC-LJW-YMS	6
2011-01-08	11:25:00	Common Crane	Farmland	2548	103.255	26.7084	1.42991	BJC-LJW-YMS	6
2011-01-08	11:30:00	Common Crane	Farmland	2547	103.259	26.7048	0.901958	BJC-LJW-YMS	6
2011-01-08	11:31:00	Common Crane	Farmland	2525	103.26	26.7127	1.40225	BJC-LJW-YMS	6
2011-01-08	12:08:00	Black-necked Crane	Farmland	2496	103.262	26.7113	1.17242	BJC-LJW-YMS	6
2011-01-08	12:08:00	Black-necked Crane	Farmland	2497	103.261	26.7115	1.22852	BJC-LJW-YMS	6
2011-01-08	12:50:00	Common Crane	Farmland	2534	103.258	26.7132	1.56924	BJC-LJW-YMS	6
2011-01-08	12:54:00	Black-necked Crane	Farmland	2534	103.258	26.7152	1.73175	BJC-LJW-YMS	6
2011-01-08	12:54:00	Common Crane	Farmland	2534	103.258	26.7152	1.73175	BJC-LJW-YMS	6
2011-01-08	13:13:00	Black-necked Crane	Farmland	2509	103.258	26.7095	1.24342	BJC-LJW-YMS	6
2011-01-08	13:13:00	Black-necked Crane	Farmland	2508	103.258	26.7089	1.17167	BJC-LJW-YMS	6
2011-01-08	14:02:00	Black-necked Crane	Farmland	2512	103.261	26.7082	0.949456	BJC-LJW-YMS	6
2011-01-08	14:20:00	Common Crane	Farmland	2548	103.258	26.7048	0.945056	BJC-LJW-YMS	6
2011-01-08	14:21:00	Common Crane	Farmland	2547	103.257	26.7024	0.945491	BJC-LJW-YMS	6
2011-01-12	10:25:00	Common Crane	Farmland	2533	103.308	26.6737	5.15024	MPK-DQ-DDK	6
2011-01-12	10:43:00	Common Crane	Farmland	2494	103.295	26.6811	3.62461	MAS	6
2011-01-12	10:53:00	Common Crane	Farmland	2492	103.297	26.6832	3.6126	MAS	6
2011-01-12	10:58:00	Common Crane	Farmland	2537	103.299	26.6776	4.12355	MAS	6
2011-01-12	11:14:00	Common Crane	Farmland	2490	103.302	26.6863	3.87345	MAS	6
2011-01-12	11:14:00	Black-necked Crane	Farmland	2495	103.304	26.6843	4.14224	MAS	6
2011-01-12	11:14:00	Black-necked Crane	Farmland	2505	103.302	26.6883	3.80918	MAS	6
2011-01-12	11:15:00	Common Crane	Farmland	2490	103.302	26.6867	3.86836	MAS	6
2011-01-12	11:20:00	Common Crane	Farmland	2494	103.304	26.685	4.11342	MAS	6
2011-01-12	11:32:00	Black-necked Crane	Farmland	2502	103.303	26.6873	3.95836	MAS	6
2011-01-12	11:55:00	Common Crane	Farmland	2533	103.303	26.6764	4.53878	MAS	6
2011-01-12	11:55:00	Common Crane	Farmland	2528	103.304	26.6772	4.57767	MAS	6
2011-01-12	11:55:00	Common Crane	Farmland	2531	103.306	26.6776	4.73709	MAS	6
2011-01-12	11:55:00	Black-necked Crane	Farmland	2535	103.307	26.6788	4.68516	MAS	6
2011-01-12	11:55:00	Common Crane	Farmland	2535	103.307	26.6788	4.68516	MAS	6
2011-01-12	11:55:00	Common Crane	Farmland	2528	103.307	26.6808	4.62617	MAS	6
2011-01-12	12:00:00	Common Crane	Farmland	2496	103.306	26.6861	4.23039	MAS	6
2011-01-12	12:15:00	Black-necked Crane	Farmland	2544	103.299	26.6911	3.35746	MAS	6
2011-01-12	12:27:00	Black-necked Crane	Farmland	2540	103.296	26.6874	3.33641	MAS	6
2011-01-12	13:11:00	Black-necked Crane	Farmland	2538	103.292	26.6919	2.71123	MAS	6
2011-01-12	13:24:00	Common Crane	Farmland	2527	103.291	26.6939	2.56478	MAS	6
2011-01-12	13:35:00	Black-necked Crane	Farmland	2536	103.294	26.6888	3.02413	MAS	6
2011-01-12	13:38:00	Common Crane	Farmland	2540	103.294	26.6878	3.13369	MAS	6
2011-01-12	13:42:00	Common Crane	Farmland	2542	103.299	26.6919	3.32538	MAS	6
2011-01-12	13:42:00	Black-necked Crane	Farmland	2542	103.298	26.6917	3.27157	MAS	6
2011-01-12	14:26:00	Common Crane	Farmland	2535	103.296	26.6946	3.03935	MAS	6
2011-01-16	12:12:00	Common Crane	Farmland	2479	103.329	26.6823	6.50511	MPK-DQ-DDK	6
2011-01-16	12:50:00	Common Crane	Farmland	2530	103.316	26.6907	4.98662	MPK-DQ-DDK	6
2011-01-16	13:07:00	Common Crane	Farmland	2652	103.325	26.6712	6.66811	MPK-DQ-DDK	6
2011-01-16	13:10:00	Common Crane	Farmland	2606	103.322	26.6751	6.19638	MPK-DQ-DDK	6
2011-01-16	13:27:00	Common Crane	Farmland	2655	103.325	26.6706	6.74469	MPK-DQ-DDK	6
2011-01-16	13:41:00	Common Crane	Grassland	2672	103.324	26.6655	6.96342	MPK-DQ-DDK	6
2011-01-16	13:50:00	Common Crane	Farmland	2627	103.323	26.6678	6.71453	MPK-DQ-DDK	6
2011-01-16	13:50:00	Common Crane	Farmland	2619	103.322	26.6688	6.6074	MPK-DQ-DDK	6
2011-01-16	14:00:00	Common Crane	Farmland	2582	103.318	26.6713	6.05703	MPK-DQ-DDK	6
2011-01-16	14:20:00	Common Crane	Farmland	2590	103.314	26.6706	5.82295	MPK-DQ-DDK	6
2011-01-16	14:28:00	Common Crane	Farmland	2582	103.314	26.6696	5.85568	MPK-DQ-DDK	6
2011-01-16	14:35:00	Common Crane	Farmland	2568	103.312	26.6687	5.82099	MPK-DQ-DDK	6
2011-01-16	14:40:00	Common Crane	Farmland	2592	103.314	26.6677	6.0094	MPK-DQ-DDK	6
2011-01-16	15:07:00	Common Crane	Farmland	2682	103.318	26.6612	6.78122	MPK-DQ-DDK	6
2011-01-16	15:23:00	Common Crane	Grassland	2655	103.318	26.6633	6.65361	MPK-DQ-DDK	6
2011-01-16	15:45:00	Common Crane	Farmland	2684	103.319	26.665	6.59082	MPK-DQ-DDK	6
2011-01-16	16:10:00	Common Crane	Farmland	2596	103.329	26.6735	6.94048	MPK-DQ-DDK	6
2011-02-06	10:35:00	Common Crane	Farmland	2526	103.26	26.7125	1.38037	BJC-LJW-YMS	7
2011-02-06	10:39:00	Black-necked Crane	Farmland	2468	103.259	26.7087	1.11544	BJC-LJW-YMS	7
2011-02-06	10:45:00	Common Crane	Farmland	2499	103.258	26.7068	1.08794	BJC-LJW-YMS	7
2011-02-06	10:45:00	Black-necked Crane	Farmland	2499	103.258	26.7067	1.08297	BJC-LJW-YMS	7
2011-02-06	10:56:00	Common Crane	Farmland	2486	103.261	26.7081	0.931194	BJC-LJW-YMS	7
2011-02-06	11:15:00	Common Crane	Farmland	2466	103.259	26.7089	1.14082	BJC-LJW-YMS	7
2011-02-06	11:32:00	Common Crane	Farmland	2472	103.259	26.708	1.07827	BJC-LJW-YMS	7
2011-02-06	11:32:00	Black-necked Crane	Marsh	2518	103.271	26.7014	0.417076	BJC-LJW-YMS	7
2011-02-06	11:45:00	Common Crane	Farmland	2496	103.258	26.7072	1.11187	BJC-LJW-YMS	7
2011-02-06	12:10:00	Black-necked Crane	Farmland	2537	103.263	26.7102	1.03823	BJC-LJW-YMS	7
2011-02-06	12:39:00	Black-necked Crane	Farmland	2531	103.264	26.7018	0.249282	BJC-LJW-YMS	7
2011-02-06	13:10:00	Black-necked Crane	Farmland	2530	103.264	26.7004	0.291408	BJC-LJW-YMS	7
2011-02-06	15:20:00	Black-necked Crane	Marsh	2526	103.268	26.7008	0.105868	BJC-LJW-YMS	7
2011-02-06	15:55:00	Common Crane	Farmland	2501	103.26	26.7108	1.22144	BJC-LJW-YMS	7
2011-02-06	16:03:00	Common Crane	Farmland	2519	103.259	26.7124	1.43147	BJC-LJW-YMS	7
2011-02-06	16:25:00	Black-necked Crane	Farmland	2536	103.264	26.7089	0.878031	BJC-LJW-YMS	7
2011-02-06	16:25:00	Common Crane	Farmland	2534	103.264	26.7088	0.86451	BJC-LJW-YMS	7
2011-02-06	16:42:00	Common Crane	Farmland	2534	103.26	26.7138	1.52189	BJC-LJW-YMS	7
2011-02-06	16:42:00	Black-necked Crane	Farmland	2534	103.26	26.7138	1.52312	BJC-LJW-YMS	7
2011-02-07	09:54:00	Black-necked Crane	Farmland	2512	103.299	26.6876	3.55548	MAS	7
2011-02-07	10:30:00	Black-necked Crane	Farmland	2506	103.304	26.6848	4.13654	MAS	7
2011-02-07	10:30:00	Common Crane	Farmland	2502	103.306	26.6856	4.28094	MAS	7
2011-02-07	10:30:00	Black-necked Crane	Farmland	2514	103.298	26.688	3.40532	MAS	7
2011-02-07	10:57:00	Black-necked Crane	Farmland	2510	103.303	26.6879	3.88075	MAS	7
2011-02-07	11:00:00	Common Crane	Farmland	2521	103.311	26.693	4.52932	MPK-DQ-DDK	7
2011-02-07	11:00:00	Common Crane	Farmland	2581	103.314	26.6956	4.75421	MPK-DQ-DDK	7
2011-02-07	11:08:00	Common Crane	Farmland	2526	103.31	26.6941	4.36736	MPK-DQ-DDK	7
2011-02-07	11:08:00	Common Crane	Farmland	2534	103.31	26.6946	4.38269	MPK-DQ-DDK	7
2011-02-07	11:48:00	Common Crane	Farmland	2510	103.298	26.6871	3.46741	MAS	7
2011-02-07	11:48:00	Black-necked Crane	Farmland	2523	103.297	26.691	3.24786	MAS	7
2011-02-07	12:30:00	Black-necked Crane	Farmland	2539	103.293	26.6916	2.80962	MAS	7
2011-02-07	13:40:00	Common Crane	Farmland	2528	103.288	26.6881	2.54375	MAS	7
2011-02-07	13:40:00	Black-necked Crane	Farmland	2529	103.287	26.6883	2.52074	MAS	7
2011-02-07	13:59:00	Black-necked Crane	Farmland	2531	103.289	26.6928	2.43393	MAS	7
2011-02-07	14:26:00	Common Crane	Farmland	2532	103.294	26.6946	2.83792	MAS	7
2011-02-07	14:35:00	Black-necked Crane	Farmland	2528	103.295	26.695	2.89759	MAS	7
2011-02-07	15:05:00	Common Crane	Farmland	2539	103.292	26.6911	2.72918	MAS	7
2011-02-07	15:07:00	Black-necked Crane	Farmland	2544	103.292	26.6875	2.91975	MAS	7
2011-02-07	15:07:00	Common Crane	Farmland	2544	103.292	26.6875	2.91975	MAS	7
2011-02-07	16:32:00	Black-necked Crane	Farmland	2537	103.307	26.6799	4.65735	MAS	7
2011-02-08	09:14:00	Common Crane	Farmland	2618	103.318	26.6677	6.28875	MPK-DQ-DDK	7
2011-02-08	09:45:00	Black-necked Crane	Farmland	2484	103.318	26.687	5.32232	MPK-DQ-DDK	7
2011-02-08	09:54:00	Common Crane	Farmland	2588	103.315	26.6946	4.8245	MPK-DQ-DDK	7
2011-02-08	09:54:00	Common Crane	Farmland	2599	103.329	26.6918	6.29953	MPK-DQ-DDK	7
2011-02-08	10:12:00	Common Crane	Farmland	2601	103.316	26.6949	4.93469	MPK-DQ-DDK	7
2011-02-08	10:45:00	Common Crane	Farmland	2619	103.326	26.6722	6.71677	MPK-DQ-DDK	7
2011-02-08	11:14:00	Common Crane	Farmland	2608	103.318	26.6683	6.2546	MPK-DQ-DDK	7
2011-02-08	11:45:00	Common Crane	Farmland	2668	103.323	26.6646	6.89607	MPK-DQ-DDK	7
2011-02-08	11:52:00	Common Crane	Grassland	2682	103.322	26.6626	7.01947	MPK-DQ-DDK	7
2011-02-08	12:04:00	Common Crane	Woodland	2688	103.32	26.6646	6.668	MPK-DQ-DDK	7
2011-02-08	12:07:00	Common Crane	Farmland	2682	103.319	26.6645	6.60848	MPK-DQ-DDK	7
2011-02-08	12:13:00	Common Crane	Farmland	2701	103.317	26.6606	6.77931	MPK-DQ-DDK	7
2011-02-08	12:22:00	Common Crane	Farmland	2603	103.314	26.6677	5.99822	MPK-DQ-DDK	7
2011-02-08	12:36:00	Common Crane	Farmland	2653	103.321	26.6675	6.57311	MPK-DQ-DDK	7
2011-02-08	12:50:00	Common Crane	Farmland	2640	103.321	26.6687	6.48656	MPK-DQ-DDK	7
2011-02-08	13:10:00	Common Crane	Farmland	2625	103.315	26.6666	6.13617	MPK-DQ-DDK	7
2011-02-08	13:36:00	Common Crane	Farmland	2639	103.315	26.6638	6.36767	MPK-DQ-DDK	7
2011-02-08	13:59:00	Common Crane	Farmland	2717	103.316	26.6577	6.9305	MPK-DQ-DDK	7
2011-02-08	14:10:00	Common Crane	Farmland	2727	103.319	26.6592	6.9935	MPK-DQ-DDK	7
2011-02-08	14:55:00	Common Crane	Farmland	2690	103.328	26.6689	7.0577	MPK-DQ-DDK	7
2011-02-08	15:09:00	Common Crane	Farmland	2628	103.322	26.6747	6.25873	MPK-DQ-DDK	7
2011-02-08	15:23:00	Common Crane	Farmland	2651	103.324	26.6741	6.47172	MPK-DQ-DDK	7
2011-02-09	08:20:00	Black-necked Crane	Farmland	2517	103.26	26.6966	0.912673	BJC-LJW-YMS	8
2011-02-09	08:53:00	Black-necked Crane	Farmland	2520	103.257	26.6978	1.02165	BJC-LJW-YMS	8
2011-02-09	10:21:00	Black-necked Crane	Farmland	2514	103.261	26.705	0.718474	BJC-LJW-YMS	8
2011-02-09	10:40:00	Common Crane	Farmland	2525	103.261	26.7099	1.07429	BJC-LJW-YMS	8
2011-02-09	10:43:00	Black-necked Crane	Farmland	2515	103.26	26.7079	0.968242	BJC-LJW-YMS	8
2011-02-09	10:43:00	Common Crane	Farmland	2515	103.259	26.7105	1.29109	BJC-LJW-YMS	8
2011-02-09	10:43:00	Black-necked Crane	Farmland	2520	103.26	26.7104	1.16681	BJC-LJW-YMS	8
2011-02-09	12:11:00	Common Crane	Farmland	2518	103.261	26.708	0.94329	BJC-LJW-YMS	8
2011-02-09	12:39:00	Black-necked Crane	Farmland	2526	103.266	26.7005	0.179036	BJC-LJW-YMS	8
2011-02-09	12:39:00	Black-necked Crane	Farmland	2530	103.266	26.7009	0.145459	BJC-LJW-YMS	8
2011-02-09	13:37:00	Black-necked Crane	Farmland	2528	103.265	26.7003	0.231299	BJC-LJW-YMS	8
2011-02-09	14:56:00	Common Crane	Farmland	2561	103.263	26.7099	1.01175	BJC-LJW-YMS	8
2011-02-09	15:20:00	Black-necked Crane	Farmland	2563	103.264	26.7097	0.959826	BJC-LJW-YMS	8
2011-02-09	16:15:00	Black-necked Crane	Farmland	2510	103.26	26.7138	1.53461	BJC-LJW-YMS	8
2011-02-09	16:15:00	Common Crane	Farmland	2498	103.258	26.7133	1.5837	BJC-LJW-YMS	8
2011-02-09	18:03:00	Black-necked Crane	Farmland	2528	103.258	26.7131	1.52847	BJC-LJW-YMS	8
2011-02-10	09:00:00	Black-necked Crane	Farmland	2501	103.261	26.7094	1.04976	MPK-DQ-DDK	8
2011-02-10	09:02:00	Black-necked Crane	Farmland	2489	103.319	26.6859	5.43341	MPK-DQ-DDK	8
2011-02-10	09:02:00	Common Crane	Farmland	2489	103.319	26.6859	5.43341	MPK-DQ-DDK	8
2011-02-10	09:10:00	Common Crane	Farmland	2525	103.316	26.6908	5.04916	MPK-DQ-DDK	8
2011-02-10	09:10:00	Common Crane	Farmland	2542	103.322	26.6867	5.71624	MPK-DQ-DDK	8
2011-02-10	09:20:00	Black-necked Crane	Marsh	2503	103.301	26.6771	4.38335	MAS	8
2011-02-10	09:51:00	Common Crane	Farmland	2475	103.299	26.6838	3.74731	MAS	8
2011-02-10	10:10:00	Black-necked Crane	Farmland	2488	103.299	26.6875	3.54983	MAS	8
2011-02-10	10:30:00	Common Crane	Farmland	2490	103.299	26.692	3.37633	MAS	8
2011-02-10	10:30:00	Common Crane	Farmland	2490	103.298	26.6914	3.25981	MAS	8
2011-02-10	10:37:00	Black-necked Crane	Farmland	2506	103.294	26.6943	2.82892	MAS	8
2011-02-10	10:45:00	Black-necked Crane	Farmland	2488	103.298	26.6919	3.2764	MAS	8
2011-02-10	11:05:00	Black-necked Crane	Farmland	2486	103.296	26.6904	3.14989	MAS	8
2011-02-10	11:20:00	Black-necked Crane	Farmland	2490	103.294	26.6865	3.20954	MAS	8
2011-02-10	11:45:00	Common Crane	Farmland	2505	103.296	26.6946	2.99055	MAS	8
2011-02-10	12:24:00	Common Crane	Farmland	2495	103.291	26.6863	2.9375	MAS	8
2011-02-10	12:24:00	Black-necked Crane	Farmland	2505	103.289	26.6922	2.46436	MAS	8
2011-02-10	12:35:00	Black-necked Crane	Farmland	2510	103.293	26.6947	2.71261	MAS	8
2011-02-10	12:37:00	Black-necked Crane	Farmland	2498	103.29	26.6869	2.80767	MAS	8
2011-02-10	13:10:00	Common Crane	Farmland	2506	103.288	26.6918	2.39385	MAS	8
2011-02-10	13:14:00	Black-necked Crane	Farmland	2518	103.29	26.6894	2.66567	MAS	8
2011-02-10	15:40:00	Common Crane	Farmland	2517	103.304	26.6869	4.02886	MAS	8
2011-02-10	15:45:00	Black-necked Crane	Farmland	2519	103.305	26.6855	4.14603	MAS	8
2011-02-10	16:06:00	Common Crane	Farmland	2494	103.318	26.6906	5.22004	MPK-DQ-DDK	8
2011-02-10	16:06:00	Common Crane	Farmland	2519	103.318	26.6856	5.4037	MPK-DQ-DDK	8
2011-02-12	10:47:00	Common Crane	Farmland	2550	103.326	26.6743	6.65876	MPK-DQ-DDK	8
2011-02-12	10:50:00	Common Crane	Farmland	2533	103.329	26.6822	6.5238	MPK-DQ-DDK	8
2011-02-12	11:15:00	Common Crane	Farmland	2612	103.324	26.6711	6.62612	MPK-DQ-DDK	8
2011-02-12	11:20:00	Common Crane	Farmland	2606	103.321	26.6676	6.53312	MPK-DQ-DDK	8
2011-02-12	11:33:00	Common Crane	Farmland	2640	103.324	26.6664	6.89839	MPK-DQ-DDK	8
2011-02-12	12:37:00	Common Crane	Farmland	2605	103.314	26.6648	6.19267	MPK-DQ-DDK	8
2011-02-12	12:54:00	Common Crane	Farmland	2698	103.318	26.6595	6.87489	MPK-DQ-DDK	8
2011-02-12	12:54:00	Common Crane	Farmland	2692	103.317	26.6598	6.80132	MPK-DQ-DDK	8
2011-02-12	13:10:00	Common Crane	Farmland	2683	103.316	26.6584	6.81319	MPK-DQ-DDK	8
2011-02-12	13:10:00	Common Crane	Farmland	2692	103.316	26.6579	6.89699	MPK-DQ-DDK	8
2011-02-12	13:30:00	Common Crane	Grassland	2676	103.323	26.6657	6.89234	MPK-DQ-DDK	8
2011-02-12	13:53:00	Common Crane	Farmland	2603	103.322	26.6752	6.23824	MPK-DQ-DDK	8
2011-02-12	14:32:00	Common Crane	Farmland	2631	103.325	26.6725	6.63664	MPK-DQ-DDK	8
2011-02-12	14:48:00	Common Crane	Farmland	2586	103.327	26.6743	6.71746	MPK-DQ-DDK	8
2011-02-12	15:05:00	Common Crane	Farmland	2631	103.325	26.6735	6.53946	MPK-DQ-DDK	8
2011-02-12	15:30:00	Common Crane	Farmland	2542	103.323	26.6864	5.80971	MPK-DQ-DDK	8
2011-02-19	08:57:00	Black-necked Crane	Farmland	2503	103.262	26.7119	1.26463	BJC-LJW-YMS	9
2011-02-19	09:22:00	Black-necked Crane	Farmland	2491	103.256	26.7102	1.42814	BJC-LJW-YMS	9
2011-02-19	09:25:00	Black-necked Crane	Farmland	2494	103.256	26.7118	1.54267	BJC-LJW-YMS	9
2011-02-19	09:40:00	Black-necked Crane	Farmland	2497	103.254	26.7115	1.6709	BJC-LJW-YMS	9
2011-02-19	10:10:00	Common Crane	Farmland	2503	103.255	26.7083	1.36916	BJC-LJW-YMS	9
2011-02-19	10:17:00	Black-necked Crane	Farmland	2502	103.26	26.7106	1.22841	BJC-LJW-YMS	9
2011-02-19	10:17:00	Common Crane	Farmland	2502	103.26	26.7106	1.22841	BJC-LJW-YMS	9
2011-02-19	10:45:00	Black-necked Crane	Farmland	2495	103.256	26.7114	1.55775	BJC-LJW-YMS	9
2011-02-19	11:10:00	Common Crane	Farmland	2527	103.259	26.7132	1.50602	BJC-LJW-YMS	9
2011-02-19	11:22:00	Black-necked Crane	Farmland	2501	103.26	26.7109	1.21912	BJC-LJW-YMS	9
2011-02-19	11:22:00	Black-necked Crane	Farmland	2499	103.26	26.7082	0.994491	BJC-LJW-YMS	9
2011-02-19	11:50:00	Common Crane	Farmland	2502	103.262	26.7119	1.26973	BJC-LJW-YMS	9
2011-02-19	12:12:00	Black-necked Crane	Farmland	2529	103.263	26.7096	0.989065	BJC-LJW-YMS	9
2011-02-19	12:12:00	Common Crane	Farmland	2529	103.263	26.7096	0.989065	BJC-LJW-YMS	9
2011-02-19	12:15:00	Black-necked Crane	Farmland	2497	103.261	26.7072	0.882136	BJC-LJW-YMS	9
2011-02-19	12:15:00	Black-necked Crane	Farmland	2528	103.263	26.7067	0.712944	BJC-LJW-YMS	9
2011-02-19	12:15:00	Black-necked Crane	Farmland	2523	103.263	26.7067	0.691295	BJC-LJW-YMS	9
2011-02-19	12:15:00	Common Crane	Farmland	2523	103.263	26.7067	0.691295	BJC-LJW-YMS	9
2011-02-19	12:40:00	Black-necked Crane	Farmland	2498	103.262	26.7026	0.536588	BJC-LJW-YMS	9
2011-02-19	14:35:00	Black-necked Crane	Marsh	2523	103.269	26.7008	0.200305	BJC-LJW-YMS	9
2011-02-19	16:41:00	Black-necked Crane	Farmland	2481	103.266	26.7004	0.169219	BJC-LJW-YMS	9
2011-02-19	17:10:00	Common Crane	Farmland	2530	103.263	26.7063	0.644131	BJC-LJW-YMS	9
2011-02-19	17:12:00	Common Crane	Farmland	2529	103.267	26.7083	0.756559	BJC-LJW-YMS	9
2011-02-19	17:12:00	Common Crane	Farmland	2529	103.267	26.7084	0.766253	BJC-LJW-YMS	9
2011-02-19	17:25:00	Black-necked Crane	Farmland	2527	103.264	26.709	0.864233	BJC-LJW-YMS	9
2011-02-19	17:25:00	Common Crane	Farmland	2527	103.264	26.709	0.864233	BJC-LJW-YMS	9
2011-02-19	18:40:00	Black-necked Crane	Farmland	2538	103.276	26.7111	1.38389	BJC-LJW-YMS	9
2011-02-19	18:40:00	Common Crane	Farmland	2539	103.276	26.7111	1.37688	BJC-LJW-YMS	9
2011-02-20	08:40:00	Common Crane	Farmland	2501	103.297	26.6822	3.66542	MAS	9
2011-02-20	08:58:00	Black-necked Crane	Farmland	2500	103.301	26.6884	3.66736	MAS	9
2011-02-20	09:05:00	Common Crane	Farmland	2506	103.302	26.6883	3.76225	MAS	9
2011-02-20	09:25:00	Common Crane	Farmland	2489	103.306	26.6859	4.28332	MAS	9
2011-02-20	09:42:00	Common Crane	Farmland	2519	103.311	26.6936	4.45063	MPK-DQ-DDK	9
2011-02-20	09:42:00	Common Crane	Farmland	2521	103.31	26.6939	4.36068	MPK-DQ-DDK	9
2011-02-20	10:07:00	Black-necked Crane	Farmland	2501	103.298	26.6875	3.50887	MAS	9
2011-02-20	10:36:00	Common Crane	Farmland	2507	103.294	26.6947	2.78857	MAS	9
2011-02-20	10:36:00	Black-necked Crane	Farmland	2506	103.295	26.6949	2.88207	MAS	9
2011-02-20	10:36:00	Black-necked Crane	Farmland	2508	103.293	26.6916	2.77798	MAS	9
2011-02-20	10:40:00	Common Crane	Farmland	2499	103.298	26.692	3.28643	MAS	9
2011-02-20	10:58:00	Common Crane	Farmland	2495	103.298	26.6929	3.25673	MAS	9
2011-02-20	11:09:00	Black-necked Crane	Farmland	2504	103.297	26.688	3.35349	MAS	9
2011-02-20	11:30:00	Black-necked Crane	Farmland	2512	103.286	26.6879	2.4448	MAS	9
2011-02-20	11:30:00	Common Crane	Farmland	2513	103.286	26.6888	2.33897	MAS	9
2011-02-20	12:35:00	Common Crane	Farmland	2506	103.309	26.6751	5.12094	MPK-DQ-DDK	9
2011-02-20	12:45:00	Common Crane	Farmland	2547	103.322	26.6868	5.71356	MPK-DQ-DDK	9
2011-02-20	12:45:00	Common Crane	Farmland	2559	103.324	26.6875	5.89025	MPK-DQ-DDK	9
2011-02-20	13:10:00	Common Crane	Farmland	2588	103.321	26.6756	6.06994	MPK-DQ-DDK	9
2011-02-20	13:31:00	Common Crane	Farmland	2599	103.328	26.6725	6.8692	MPK-DQ-DDK	9
2011-02-20	14:59:00	Common Crane	Farmland	2701	103.319	26.6594	6.96873	MPK-DQ-DDK	9
2011-02-20	15:15:00	Common Crane	Farmland	2689	103.316	26.6582	6.86588	MPK-DQ-DDK	9
2011-02-20	15:45:00	Common Crane	Farmland	2696	103.316	26.6579	6.90547	MPK-DQ-DDK	9
2011-02-20	15:52:00	Common Crane	Farmland	2699	103.316	26.6561	7.00001	MPK-DQ-DDK	9
2011-02-20	16:30:00	Common Crane	Farmland	2657	103.318	26.6655	6.43965	MPK-DQ-DDK	9
2011-02-20	16:30:00	Common Crane	Farmland	2658	103.318	26.6657	6.46361	MPK-DQ-DDK	9
2011-02-20	16:42:00	Common Crane	Farmland	2686	103.319	26.6649	6.59195	MPK-DQ-DDK	9
2011-02-20	16:55:00	Common Crane	Farmland	2633	103.321	26.6677	6.53228	MPK-DQ-DDK	9
2011-02-20	16:55:00	Common Crane	Farmland	2615	103.32	26.6685	6.42839	MPK-DQ-DDK	9
2011-02-20	16:55:00	Common Crane	Farmland	2592	103.318	26.6709	6.10345	MPK-DQ-DDK	9
2011-02-20	17:30:00	Common Crane	Farmland	2666	103.328	26.6688	7.07589	MPK-DQ-DDK	9
2011-02-20	17:36:00	Common Crane	Farmland	2646	103.326	26.6713	6.75341	MPK-DQ-DDK	9
2011-02-21	08:15:00	Black-necked Crane	Farmland	2473	103.264	26.6982	0.486145	BJC-LJW-YMS	10
2011-02-21	08:34:00	Black-necked Crane	Farmland	2481	103.257	26.6973	1.05329	BJC-LJW-YMS	10
2011-02-21	09:10:00	Black-necked Crane	Farmland	2480	103.26	26.6854	1.91024	BJC-LJW-YMS	10
2011-02-21	10:43:00	Black-necked Crane	Farmland	2477	103.257	26.7124	1.53849	BJC-LJW-YMS	10
2011-02-21	10:43:00	Common Crane	Farmland	2477	103.257	26.7124	1.53849	BJC-LJW-YMS	10
2011-02-21	10:53:00	Common Crane	Farmland	2478	103.257	26.712	1.48776	BJC-LJW-YMS	10
2011-02-21	10:53:00	Black-necked Crane	Farmland	2480	103.258	26.7117	1.43687	BJC-LJW-YMS	10
2011-02-21	11:25:00	Black-necked Crane	Farmland	2464	103.263	26.7114	1.17509	BJC-LJW-YMS	10
2011-02-21	11:30:00	Common Crane	Farmland	2487	103.261	26.7127	1.37054	BJC-LJW-YMS	10
2011-02-21	11:48:00	Common Crane	Farmland	2511	103.263	26.7087	0.862949	BJC-LJW-YMS	10
2011-02-21	12:19:00	Black-necked Crane	Farmland	2464	103.264	26.6989	0.424536	BJC-LJW-YMS	10
2011-02-21	12:40:00	Black-necked Crane	Farmland	2458	103.265	26.7001	0.242888	BJC-LJW-YMS	10
2011-02-21	12:51:00	Black-necked Crane	Farmland	2471	103.266	26.7006	0.169032	BJC-LJW-YMS	10
2011-02-21	14:16:00	Black-necked Crane	Farmland	2473	103.263	26.7017	0.408677	BJC-LJW-YMS	10
2011-02-21	15:06:00	Black-necked Crane	Marsh	2521	103.27	26.7012	0.361315	BJC-LJW-YMS	10
2011-02-21	15:24:00	Common Crane	Farmland	2543	103.263	26.7032	0.400961	BJC-LJW-YMS	10
2011-02-21	15:27:00	Common Crane	Grassland	2489	103.267	26.7081	0.728945	BJC-LJW-YMS	10
2011-02-21	15:27:00	Common Crane	Farmland	2490	103.265	26.7095	0.90252	BJC-LJW-YMS	10
2011-02-21	15:35:00	Black-necked Crane	Marsh	2459	103.264	26.6986	0.405151	BJC-LJW-YMS	10
2011-02-21	16:12:00	Black-necked Crane	Marsh	2459	103.266	26.7002	0.17385	BJC-LJW-YMS	10
2011-02-21	16:20:00	Common Crane	Marsh	2521	103.27	26.7012	0.361315	BJC-LJW-YMS	10
2011-02-21	16:20:00	Black-necked Crane	Farmland	2516	103.267	26.7092	0.853499	BJC-LJW-YMS	10
2011-02-21	16:20:00	Common Crane	Farmland	2516	103.267	26.7092	0.853499	BJC-LJW-YMS	10
2011-02-24	09:06:00	Common Crane	Farmland	2541	103.33	26.6809	6.72697	MPK-DQ-DDK	10
2011-02-24	09:42:00	Common Crane	Farmland	2529	103.326	26.6833	6.22357	MPK-DQ-DDK	10
2011-02-24	09:58:00	Common Crane	Farmland	2518	103.319	26.6851	5.49456	MPK-DQ-DDK	10
2011-02-24	10:00:00	Common Crane	Farmland	2571	103.307	26.6975	4.04568	MPK-DQ-DDK	10
2011-02-24	10:45:00	Common Crane	Farmland	2527	103.314	26.6918	4.81407	MPK-DQ-DDK	10
2011-02-24	10:45:00	Common Crane	Farmland	2517	103.314	26.6913	4.8571	MPK-DQ-DDK	10
2011-02-24	10:45:00	Common Crane	Farmland	2523	103.315	26.6913	4.88197	MPK-DQ-DDK	10
2011-02-24	11:59:00	Common Crane	Farmland	2636	103.324	26.6671	6.87671	MPK-DQ-DDK	10
2011-02-24	12:40:00	Common Crane	Grassland	2662	103.323	26.6663	6.81077	MPK-DQ-DDK	10
2011-02-24	12:45:00	Common Crane	Grassland	2681	103.323	26.6644	6.93372	MPK-DQ-DDK	10
2011-02-24	15:30:00	Common Crane	Farmland	2695	103.316	26.6568	6.94193	MPK-DQ-DDK	10
2011-02-24	15:30:00	Common Crane	Farmland	2695	103.316	26.6582	6.87157	MPK-DQ-DDK	10
2011-02-25	09:16:00	Black-necked Crane	Marsh	2493	103.302	26.6768	4.41072	MAS	10
2011-02-25	09:27:00	Black-necked Crane	Farmland	2503	103.303	26.6852	4.01006	MAS	10
2011-02-25	09:52:00	Black-necked Crane	Farmland	2499	103.302	26.6847	4.00531	MAS	10
2011-02-25	09:52:00	Common Crane	Farmland	2499	103.302	26.6847	4.00531	MAS	10
2011-02-25	10:23:00	Common Crane	Farmland	2501	103.3	26.6872	3.62402	MAS	10
2011-02-25	11:15:00	Black-necked Crane	Farmland	2511	103.286	26.6883	2.40288	MAS	10
2011-02-25	11:23:00	Black-necked Crane	Farmland	2508	103.324	26.6877	5.87683	MAS	10
2011-02-25	11:26:00	Common Crane	Farmland	2509	103.293	26.6914	2.80176	MAS	10
2011-02-25	11:26:00	Black-necked Crane	Farmland	2507	103.292	26.6917	2.73756	MAS	10
2011-02-25	13:10:00	Common Crane	Farmland	2524	103.305	26.6784	4.55667	MPK-DQ-DDK	10
2011-03-02	08:05:00	Black-necked Crane	Farmland	2435	103.26	26.6962	0.882932	BJC-LJW-YMS	11
2011-03-02	08:08:00	Black-necked Crane	Farmland	2520	103.257	26.6973	1.07658	BJC-LJW-YMS	11
2011-03-02	09:11:00	Common Crane	Farmland	2535	103.264	26.7041	0.369106	BJC-LJW-YMS	11
2011-03-02	09:31:00	Black-necked Crane	Farmland	2525	103.261	26.7078	0.916804	BJC-LJW-YMS	11
2011-03-02	09:45:00	Black-necked Crane	Farmland	2525	103.261	26.7113	1.21679	BJC-LJW-YMS	11
2011-03-02	09:45:00	Black-necked Crane	Farmland	2528	103.26	26.7112	1.24419	BJC-LJW-YMS	11
2011-03-02	09:45:00	Black-necked Crane	Farmland	2528	103.26	26.7082	0.981256	BJC-LJW-YMS	11
2011-03-02	10:14:00	Black-necked Crane	Farmland	2529	103.258	26.7115	1.38626	BJC-LJW-YMS	11
2011-03-02	10:32:00	Black-necked Crane	Farmland	2496	103.261	26.7093	1.04906	BJC-LJW-YMS	11
2011-03-02	11:06:00	Common Crane	Farmland	2510	103.257	26.7111	1.42843	BJC-LJW-YMS	11
2011-03-02	11:31:00	Black-necked Crane	Farmland	2528	103.26	26.7111	1.25713	BJC-LJW-YMS	11
2011-03-02	11:35:00	Black-necked Crane	Farmland	2486	103.254	26.7115	1.68962	BJC-LJW-YMS	11
2011-03-02	12:30:00	Common Crane	Farmland	2527	103.26	26.7141	1.56038	BJC-LJW-YMS	11
2011-03-02	12:30:00	Common Crane	Farmland	2549	103.262	26.7144	1.50356	BJC-LJW-YMS	11
2011-03-02	12:45:00	Common Crane	Farmland	2528	103.259	26.715	1.69303	BJC-LJW-YMS	11
2011-03-02	13:25:00	Black-necked Crane	Farmland	2484	103.265	26.7014	0.160519	BJC-LJW-YMS	11
2011-03-02	14:18:00	Black-necked Crane	Marsh	2476	103.27	26.701	0.311862	BJC-LJW-YMS	11
2011-03-02	14:20:00	Black-necked Crane	Marsh	2475	103.269	26.7012	0.195245	BJC-LJW-YMS	11
2011-03-02	15:13:00	Black-necked Crane	Marsh	2483	103.267	26.7016	0	BJC-LJW-YMS	11
2011-03-02	15:15:00	Black-necked Crane	Marsh	2484	103.267	26.7023	0.0835786	BJC-LJW-YMS	11
2011-03-02	17:20:00	Black-necked Crane	Farmland	2498	103.259	26.7108	1.3141	BJC-LJW-YMS	11
2011-03-02	17:50:00	Common Crane	Farmland	2518	103.254	26.7088	1.54419	BJC-LJW-YMS	11
2011-03-02	18:03:00	Common Crane	Farmland	2523	103.263	26.7068	0.716312	BJC-LJW-YMS	11
2011-03-02	18:25:00	Black-necked Crane	Farmland	2522	103.264	26.7069	0.644451	BJC-LJW-YMS	11
2011-03-04	09:15:00	Black-necked Crane	Farmland	2514	103.305	26.6851	4.18852	MAS	11
2011-03-04	09:15:00	Black-necked Crane	Farmland	2522	103.297	26.6869	3.44586	MAS	11
2011-03-04	10:32:00	Black-necked Crane	Farmland	2522	103.294	26.6868	3.19198	MAS	11
2011-03-04	11:00:00	Common Crane	Farmland	2513	103.292	26.6915	2.73496	MAS	11
2011-03-04	11:39:00	Black-necked Crane	Farmland	2525	103.307	26.6801	4.62096	MAS	11
2011-03-04	11:45:00	Common Crane	Farmland	2525	103.307	26.6786	4.72109	MPK-DQ-DDK	11
2011-03-04	12:32:00	Common Crane	Farmland	2523	103.316	26.6904	4.99231	MPK-DQ-DDK	11
2011-03-04	12:32:00	Common Crane	Farmland	2520	103.315	26.6901	4.99023	MPK-DQ-DDK	11
2011-03-12	09:05:00	Black-necked Crane	Farmland	2503	103.261	26.7102	1.12041	BJC-LJW-YMS	12
2011-03-12	09:46:00	Common Crane	Farmland	2530	103.259	26.7127	1.46566	BJC-LJW-YMS	12
2011-03-12	09:46:00	Black-necked Crane	Farmland	2532	103.258	26.7131	1.56848	BJC-LJW-YMS	12
2011-03-12	09:46:00	Common Crane	Farmland	2532	103.258	26.7131	1.56848	BJC-LJW-YMS	12
2011-03-12	10:15:00	Common Crane	Farmland	2534	103.256	26.7072	1.26459	BJC-LJW-YMS	12
2011-03-12	11:24:00	Black-necked Crane	Farmland	2521	103.264	26.7084	0.819057	BJC-LJW-YMS	12
2011-03-12	11:24:00	Black-necked Crane	Farmland	2527	103.263	26.7085	0.856979	BJC-LJW-YMS	12
2011-03-12	11:27:00	Common Crane	Farmland	2531	103.263	26.709	0.914229	BJC-LJW-YMS	12
2011-03-12	11:53:00	Black-necked Crane	Farmland	2451	103.259	26.7103	1.26325	BJC-LJW-YMS	12
2011-03-12	12:39:00	Black-necked Crane	Marsh	2462	103.267	26.7026	0.122732	BJC-LJW-YMS	12
2011-03-12	13:02:00	Black-necked Crane	Farmland	2493	103.263	26.7015	0.342217	BJC-LJW-YMS	12
2011-03-12	13:52:00	Black-necked Crane	Farmland	2532	103.267	26.7094	0.874469	BJC-LJW-YMS	12
2011-03-12	13:52:00	Common Crane	Farmland	2532	103.267	26.7094	0.874469	BJC-LJW-YMS	12
2011-03-12	14:10:00	Black-necked Crane	Marsh	2504	103.265	26.699	0.322153	BJC-LJW-YMS	12
2011-03-12	14:25:00	Black-necked Crane	Marsh	2508	103.27	26.7014	0.35893	BJC-LJW-YMS	12
2011-03-12	14:25:00	Common Crane	Marsh	2508	103.27	26.7014	0.35893	BJC-LJW-YMS	12
2011-03-12	15:35:00	Black-necked Crane	Marsh	2506	103.269	26.7014	0.180314	BJC-LJW-YMS	12
2011-03-12	16:00:00	Black-necked Crane	Farmland	2513	103.264	26.7064	0.601144	BJC-LJW-YMS	12
2011-03-14	08:15:00	Black-necked Crane	Farmland	2515	103.302	26.6878	3.85144	MAS	12
2011-03-14	08:15:00	Common Crane	Farmland	2515	103.302	26.6878	3.85144	MAS	12
2011-03-14	08:18:00	Common Crane	Farmland	2513	103.297	26.691	3.24529	MAS	12
2011-03-14	08:18:00	Black-necked Crane	Farmland	2515	103.296	26.6871	3.33521	MAS	12
2011-03-14	08:46:00	Common Crane	Farmland	2511	103.304	26.6849	4.17054	MAS	12
2011-03-14	08:46:00	Black-necked Crane	Farmland	2510	103.305	26.6849	4.18949	MAS	12
2011-03-14	09:27:00	Black-necked Crane	Farmland	2515	103.297	26.6911	3.25003	MAS	12
2011-03-14	10:06:00	Black-necked Crane	Farmland	2513	103.297	26.6903	3.24878	MAS	12
2011-03-14	10:30:00	Black-necked Crane	Farmland	2515	103.29	26.6903	2.61606	MAS	12
2011-03-14	11:07:00	Black-necked Crane	Farmland	2514	103.291	26.6914	2.64993	MAS	12
2011-03-14	11:07:00	Common Crane	Farmland	2514	103.291	26.6914	2.64993	MAS	12
2011-03-14	11:57:00	Black-necked Crane	Grassland	2498	103.301	26.6765	4.39349	MAS	12
